# Supplementary material for: m6A regulates breast cancer proliferation and migration through stage-dependent changes in Epithelial to Mesenchymal Transition gene expression
Source: Front Oncol. 2023 Nov 7;13:1268977. doi: 10.3389/fonc.2023.1268977 (PMC10661887; doi:10.3389/fonc.2023.1268977)
Supplement: Supplementary file 1 [file DataSheet_1.xlsx]

## Sheet: Statistical Analysis
Mean, log2 Fold Change and adjusted pValue of M3 knockdown compared to control in each cell line
Ensembl ID	GENE	A_mean	A_log2FC	A_padj	AT1_Mean	ATI_Log2FC	AT1_padj	Ca1h_Mean	Ca1h_log2FC	Caih_padj
ENSG00000000003	TSPAN6	370.207	-0.300738	0.555238	247.217	-1.18134	0.0100503	331.11	-0.181702	0.578876
ENSG00000000419	DPM1	744.438	-0.18458	0.788585	560.205	-0.363641	0.620868	1027.6	0.0441723	0.896845
ENSG00000000457	SCYL3	230.515	0.277775	0.722072	133.902	-0.525787	0.559666	128.1	0.029771	0.961542
ENSG00000000460	C1orf112	162.644	0.365323	0.778615	164.088	-0.253833	0.847214	391.588	-0.0761079	0.861496
ENSG00000000938	FGR	1.85246	0.698528	NA	5.0541	4.79842	0.0351379	9.41921	0.538638	0.768792
ENSG00000000971	CFH	471.903	0.899779	0.144965	1331.08	8.60527	7.16e-59	573.327	0.250717	0.379505
ENSG00000001036	FUCA2	1935.1	0.219462	0.708256	2815.62	0.304349	0.67018	2669.82	0.323313	0.0212216
ENSG00000001084	GCLC	1420.53	0.795294	0.00840164	640.305	-0.729578	0.542197	817.267	-0.366075	0.143897
ENSG00000001167	NFYA	1235.49	-0.124701	0.898203	605.823	-0.736209	0.376685	869.027	-0.205103	0.450034
ENSG00000001460	STPG1	350.339	-0.559863	0.161577	172.288	0.156245	0.86188	291.622	0.432178	0.129412
ENSG00000001461	NIPAL3	2233.12	0.242126	0.611944	1510.47	-0.662834	0.163293	2121.5	0.382936	0.0333689
ENSG00000001497	LAS1L	926.314	-0.0914528	0.905337	1277.76	0.828656	0.243622	2472.49	-0.0717915	0.783475
ENSG00000001561	ENPP4	12.9369	-3.57844	0.00183065	25.881	-0.0268719	0.99033	31.4364	-0.615143	0.454975
ENSG00000001617	SEMA3F	2015.48	-0.0557364	0.958683	451.886	-1.28552	0.0228625	575.374	0.48889	0.0101169
ENSG00000001626	CFTR	0.478901	-0.754065	NA				1.50964	2.91891	NA
ENSG00000001629	ANKIB1	1060.09	-0.0826357	0.954194	446.029	-1.71543	0.0724589	538.247	0.237651	0.571213
ENSG00000001630	CYP51A1	3411.4	-0.155203	0.902329	2173.54	-0.990931	0.0611739	2276.87	-0.16153	0.469389
ENSG00000001631	KRIT1	708.904	0.361632	0.547315	269.153	-1.27661	0.0902861	212.392	-0.0667578	0.914114
ENSG00000002016	RAD52	280.547	0.469329	0.341545	198.351	-0.171583	0.899512	231.79	0.118788	0.833874
ENSG00000002079	MYH16	28.4435	-1.54437	0.208623	5.26137	-5.19468	0.0168895	16.3004	0.835213	0.490583
ENSG00000002330	BAD	496.575	0.0221877	0.990474	1017.87	0.925614	0.184564	1211.92	0.130433	0.674592
ENSG00000002549	LAP3	1368.59	-0.0812462	0.935607	1403.43	0.699751	0.15073	2530	0.840972	4.57785e-06
ENSG00000002586	CD99	4408.96	-1.07755	2.03e-05	3110.44	0.399055	0.622064	3240.02	0.478897	0.000669441
ENSG00000002587	HS3ST1	137.895	-1.19793	0.0404477	28.211	-5.20425	3.79e-05	82.7936	1.0534	0.0248824
ENSG00000002726	AOC1	6.03062	-1.01242	0.731778	4.81068	-2.30279	0.322867	5.72298	0.812173	NA
ENSG00000002745	WNT16	2.15171	0.504703	NA	1.56009	-2.06514	NA	3.81323	2.88952	NA
ENSG00000002746	HECW1	3.83748	-2.86714	NA	5.25786	-1.99581	0.38347	5.23642	2.7669	NA
ENSG00000002822	MAD1L1	510.412	-0.0222826	0.990534	641.95	0.45698	0.55881	749.67	0.725441	0.000454414
ENSG00000002834	LASP1	4410.63	-0.336928	0.438941	4238.88	0.607386	0.270303	10623.4	0.251777	0.15133
ENSG00000002919	SNX11	311.376	-0.237935	0.679968	358.879	0.516258	0.401728	637.467	0.103259	0.729455
ENSG00000002933	TMEM176A	0.286587	1.7791	NA
ENSG00000003056	M6PR	2786.46	0.0313731	0.973678	2344.43	0.175321	0.835162	5121.99	-0.243617	0.192084
ENSG00000003096	KLHL13	0.642861	-2.74384	NA				1.12416	0.131871	NA
ENSG00000003137	CYP26B1	922.882	-0.591706	0.305874	228.479	-3.06895	1.03e-05	323.178	0.0789439	0.845076
ENSG00000003147	ICA1	353.25	-0.551888	0.26326	555.939	-2.0032	0.000166703	383.697	0.253762	0.531567
ENSG00000003249	DBNDD1	392.189	-0.279851	0.722404	1141.11	-0.51923	0.35557	350.511	-2.11907	8.4055e-26
ENSG00000003393	ALS2	1218.58	-0.100882	0.892945	394.632	-0.582385	0.335185	610.72	0.336877	0.164539
ENSG00000003400	CASP10	75.4363	-0.43315	0.716697	27.1266	-3.48239	1.66e-05	44.7678	-0.254093	0.757062
ENSG00000003402	CFLAR	2925.65	-0.608492	0.0700395	1330.33	0.0792567	0.930919	1268.07	0.604184	0.00104608
ENSG00000003436	TFPI	161.471	-3.28031	2.75e-24	1291.73	4.85621	4.01e-20	377.121	0.17364	0.624437
ENSG00000003509	NDUFAF7	565.125	-0.0327781	0.981077	395.84	-0.585851	0.328279	363.573	-0.249416	0.399336
ENSG00000003756	RBM5	2072.61	-0.097219	0.908682	1582.36	0.0514682	0.949416	1353.91	0.0817283	0.756106
ENSG00000003987	MTMR7	31.078	-0.220957	0.923262	21.308	0.643011	0.630304	12.9039	0.0580775	0.973306
ENSG00000003989	SLC7A2	42.3508	-0.174059	0.930059	238.449	-0.0495451	0.968491	89.3221	-0.610721	0.158355
ENSG00000004059	ARF5	2299.87	-0.0714238	0.93425	2575.71	-0.561181	0.401679	2645.12	0.0396035	0.894758
ENSG00000004139	SARM1	61.0514	-0.0439009	0.986799	38.5525	0.437387	0.865431	8.74336	-0.615761	0.773703
ENSG00000004142	POLDIP2	3317.06	0.00351937	0.997707	4332.05	0.250297	0.706611	5280.81	0.0911216	0.679511
ENSG00000004399	PLXND1	423.409	0.488333	0.612893	542.838	0.370812	0.647354	594.102	-0.797813	0.000449835
ENSG00000004455	AK2	5306.78	0.287552	0.598307	6020.99	0.36724	0.625509	6997.78	-0.0547288	0.80839
ENSG00000004468	CD38	1.23536	1.586	NA
ENSG00000004478	FKBP4	5495.6	-0.14925	0.784749	6818.63	-0.198652	0.812402	14762.7	-0.282365	0.0399315
ENSG00000004487	KDM1A	2599.8	-0.3897	0.311459	2152.39	-0.122245	0.878472	3864.48	-0.0865765	0.703401
ENSG00000004534	RBM6	1589.27	-0.427281	0.198852	1305.46	0.0820816	0.936844	1674.01	0.0298453	0.931645
ENSG00000004660	CAMKK1	331.585	0.354724	0.596072	418.251	0.606026	0.316093	428.841	-0.704425	0.00049619
ENSG00000004700	RECQL	1742.73	-0.370627	0.583425	517.393	0.286942	0.766864	1083.16	-0.0836296	0.799555
ENSG00000004766	VPS50	389.007	0.0344216	0.982892	155.86	-1.96792	0.00566307	192.168	0.122217	0.810775
ENSG00000004776	HSPB6	3.09149	0.108002	NA	11.4709	0.326659	0.874248	1.43388	-0.335664	NA
ENSG00000004777	ARHGAP33	23.7752	1.21349	0.353072	21.6219	1.12212	0.555372	32.8107	-0.306888	0.760253
ENSG00000004779	NDUFAB1	1249.4	-0.0392898	0.968248	1764.54	0.35379	0.710136	2139.04	-0.0768157	0.77042
ENSG00000004799	PDK4	274.664	-0.0305307	0.991911	343.54	-2.27283	0.00429103	90.6384	-1.93137	5.79604e-08
ENSG00000004809	SLC22A16	0.445018	2.29439	NA
ENSG00000004838	ZMYND10	6.24247	0.870148	0.784749	11.8058	1.20821	0.435713	5.5062	0.662025	NA
ENSG00000004846	ABCB5	1.72598	0.579156	NA	0.627695	-2.00799	NA	0.988865	0.455891	NA
ENSG00000004848	ARX							0.352409	0.214968	NA
ENSG00000004864	SLC25A13	880.663	0.28351	0.500413	611.345	-1.30636	0.00403348	1044.2	0.0209385	0.952455
ENSG00000004866	ST7	479.331	-0.339864	0.578128	410.641	-1.10257	0.0309443	305.211	0.145723	0.679213
ENSG00000004897	CDC27	1752.03	-0.33668	0.618762	638.615	0.0556009	0.961434	896.507	-0.066947	0.857458
ENSG00000004939	SLC4A1	2.32122	-1.65728	NA	1.18853	0.87291	NA	1.0107	1.17112	NA
ENSG00000004948	CALCR	0.505264	-2.38776	NA
ENSG00000004961	HCCS	786.875	-0.25403	0.622159	724.063	0.547451	0.468383	1107.09	0.250908	0.171621
ENSG00000004975	DVL2	539.145	-0.270652	0.66786	663.06	0.65778	0.244793	835.872	-0.0995454	0.727628
ENSG00000005001	PRSS22	70.6671	-0.652499	0.555844	108.094	-9.27626	4.37e-11	22.233	0.863371	0.377702
ENSG00000005007	UPF1	2117.56	0.471134	0.094204	1473.39	0.427331	0.476983	2726.19	-0.076085	0.768507
ENSG00000005020	SKAP2	572.206	-0.0576857	0.965849	318.549	-0.544122	0.522649	384.397	0.236185	0.437421
ENSG00000005022	SLC25A5	11755.4	0.371071	0.458864	12856.1	-0.138744	0.874248	15018.8	-0.266295	0.102204
ENSG00000005059	MCUB	174.268	-0.643745	0.192125	270.86	0.104915	0.930749	402.595	-0.0802292	0.830374
ENSG00000005073	HOXA11				123.108	9.35602	1.12e-11	132.068	-0.377192	0.363744
ENSG00000005075	POLR2J	645.742	-0.171117	0.803116	1579.07	-0.124742	0.910259	1531.53	-0.122226	0.595327
ENSG00000005100	DHX33	1107.99	0.241684	0.664821	627.048	-0.274615	0.768804	1061.87	-0.35468	0.0883986
ENSG00000005102	MEOX1							0.819121	-3.03796	NA
ENSG00000005108	THSD7A	0.8897	0.713898	NA
ENSG00000005156	LIG3	728.9	-0.21408	0.835241	580.897	0.0664663	0.946932	1020.89	-0.124836	0.646193
ENSG00000005175	RPAP3	567.667	-0.143356	0.84375	254.168	-0.386849	0.60161	624.865	-0.0601095	0.868993
ENSG00000005187	ACSM3	74.385	1.53135	0.0537642	74.2956	0.658684	0.452529	31.1354	-1.98034	0.00263018
ENSG00000005189	REXO5	40.0734	0.046533	0.987497	131.293	1.18859	0.0634936	145.267	0.118025	0.84776
ENSG00000005194	CIAPIN1	1366.57	0.0360041	0.967784	1991.57	0.244311	0.748068	2593.83	-0.202683	0.225955
ENSG00000005206	SPPL2B	437.487	0.352915	0.608579	680.683	0.60194	0.325984	464.165	0.0733967	0.861496
ENSG00000005238	FAM214B	2938.64	-0.715247	0.108108	1451.5	0.726637	0.155516	1337.37	0.727275	2.01845e-05
ENSG00000005243	COPZ2	3.90323	0.59929	NA	163.618	5.857	1.51e-19	125.977	0.799687	0.0192659
ENSG00000005249	PRKAR2B	5.8712	-0.669695	0.863177	22.6322	0.745216	0.569071	49.7411	-2.1439	3.35102e-06
ENSG00000005302	MSL3	667.523	-0.000928605	0.999649	398.534	0.0340364	0.971538	524.339	-0.133564	0.641785
ENSG00000005339	CREBBP	985.252	-0.0346252	0.985352	627.997	-1.04595	0.246993	964.61	-0.314048	0.375907
ENSG00000005379	TSPOAP1	0.9274	1.00757	NA	0.488709	0.957732	NA	1.05969	2.3763	NA
ENSG00000005381	MPO	2.05535	-4.00536	NA				0.504631	1.07719	NA
ENSG00000005421	PON1	2.46756	0.862262	NA	2.36795	-4.68719	0.13722	0.64701	-1.6152	NA
ENSG00000005436	GCFC2	650.791	-0.0400037	0.980561	329.23	-1.00959	0.0747397	218.922	-0.330875	0.372262
ENSG00000005448	WDR54	277.051	0.294784	0.686955	992.781	1.21374	0.0666373	785.5	0.0351629	0.929305
ENSG00000005469	CROT	390.028	1.24917	0.00129786	163.797	-1.03255	0.125326	274.867	-0.276579	0.385072
ENSG00000005471	ABCB4	1.05819	3.54255	NA	0.866276	1.54912	NA	4.29779	-3.21179	NA
ENSG00000005483	KMT2E	1005.64	0.0895006	0.922729	443.839	-0.80134	0.52564	354.877	-0.166118	0.606361
ENSG00000005486	RHBDD2	1084.47	-0.21513	0.699173	2198.48	0.280246	0.682281	1098.8	-0.178345	0.464686
ENSG00000005513	SOX8							0.309113	-1.64289	NA
ENSG00000005700	IBTK	1331.36	-0.134839	0.860191	394.797	-0.172318	0.845377	484.768	0.0354299	0.934888
ENSG00000005801	ZNF195	538.73	0.274971	0.668838	458.188	-0.548619	0.46443	363.857	-0.320359	0.263326
ENSG00000005810	MYCBP2	1651.06	0.410665	0.195573	535.383	-0.880482	0.268325	887.341	0.0559824	0.889407
ENSG00000005812	FBXL3	812.26	0.104114	0.92446	200.185	-1.40394	0.0640654	264.924	-0.35275	0.296575
ENSG00000005844	ITGAL	2.25454	-0.515044	NA	3.62015	0.386757	0.934932	8.35039	-1.54178	0.420327
ENSG00000005882	PDK2	253.731	0.570814	0.207771	429.711	1.18423	0.0131393	253.156	-0.300419	0.309697
ENSG00000005884	ITGA3	36431.9	-0.721898	0.0260897	26619.4	2.29283	9.82e-06	22918.7	0.584122	2.42093e-05
ENSG00000005889	ZFX	707.174	0.500231	0.347612	252.402	-0.992996	0.113542	435.331	-0.311817	0.357495
ENSG00000005893	LAMP2	4242.63	0.179464	0.763969	1389.53	0.0769891	0.945982	1466.56	0.158164	0.501237
ENSG00000005961	ITGA2B	1.41335	-0.000404623	NA	11.6733	0.58765	0.777524	13.4976	-1.81556	0.0534702
ENSG00000005981	ASB4	3.28289	-0.48143	NA	5.81172	-2.04366	0.453745	0.511255	-1.79674	NA
ENSG00000006007	GDE1	1902.64	-0.282395	0.555844	1349.17	-0.528674	0.32157	1968.55	0.166114	0.437421
ENSG00000006015	REX1BD	234.85	0.0199411	0.991069	415.188	1.37103	0.0370762	317.193	0.27612	0.498805
ENSG00000006016	CRLF1	152.38	0.765215	0.287306	90.338	0.182372	0.872385	82.5176	-0.129475	0.87796
ENSG00000006025	OSBPL7	103.765	-0.0181796	0.997013	236.311	0.833416	0.201993	281.834	0.308888	0.408698
ENSG00000006042	TMEM98	67.5282	-0.123309	0.934431	81.7096	-1.70431	0.0130664	254.638	0.962047	8.50398e-06
ENSG00000006047	YBX2	5.95244	-0.432771	0.940135	24.916	-0.659255	0.668801	13.4374	-0.713077	0.622146
ENSG00000006062	MAP3K14	288.652	0.969659	0.0462611	528.682	1.03219	0.0450689	489.739	-0.0890047	0.803329
ENSG00000006071	ABCC8	9.50007	0.996835	0.593796	19.119	3.49957	0.000374795	5.62307	-0.371852	NA
ENSG00000006118	TMEM132A	475.598	0.0342951	0.977153	804.728	0.739896	0.278987	1455.89	0.693123	0.00049619
ENSG00000006125	AP2B1	11493.1	-0.215728	0.779275	5604.5	-0.155459	0.828686	7584.24	0.23691	0.133721
ENSG00000006194	ZNF263	773.061	-0.0886078	0.914628	879.302	0.396873	0.553952	944.036	-0.175959	0.431592
ENSG00000006210	CX3CL1	8.63571	0.895479	0.770522	26.2932	-0.216937	0.913694	9.65869	-0.939357	0.534431
ENSG00000006282	SPATA20	1052.07	0.0750187	0.944135	1352.73	0.53875	0.362538	1023.46	0.555707	0.00179571
ENSG00000006283	CACNA1G	0.962989	-3.27818	NA	4.55162	5.61349	0.0181437	1.93393	0.253759	NA
ENSG00000006327	TNFRSF12A	3074.46	-0.234335	0.692951	4270.92	0.894228	0.120342	5121.01	0.477816	0.000513607
ENSG00000006377	DLX6	2.39332	2.8648	NA	5.97469	4.06876	0.0651451	4.42182	-1.56487	NA
ENSG00000006432	MAP3K9	1442.68	-0.25909	0.780451	313.167	-2.51582	6.31e-07	1069.18	0.310472	0.148146
ENSG00000006451	RALA	1271.39	-0.377636	0.434402	897.465	-1.59807	6.85e-05	976.411	0.363868	0.0564857
ENSG00000006453	BAIAP2L1	2628.6	-0.732893	0.0326171	2064.65	-0.590344	0.296677	2159.31	0.344823	0.020127
ENSG00000006459	KDM7A	575.383	-1.33382	0.023493	121.148	-1.36588	0.155694	51.3246	-0.203789	0.839116
ENSG00000006468	ETV1	209.513	0.585625	0.443769	223.891	1.1945	0.169944	104.829	-0.702712	0.226042
ENSG00000006530	AGK	694.093	-0.116524	0.882152	474.265	-0.794883	0.247165	717.665	0.00634635	0.984422
ENSG00000006534	ALDH3B1	568.77	-0.623731	0.293174	1067.72	0.00410961	0.996686	557.683	-0.278733	0.321413
ENSG00000006555	TTC22	101.961	-0.925435	0.0399786	59.3545	-6.2016	4.22e-12	48.0237	-0.243046	0.761407
ENSG00000006576	PHTF2	405.151	0.304362	0.823791	146.72	-0.131683	0.908593	255.996	-0.519659	0.131298
ENSG00000006606	CCL26				2.40483	4.67205	0.160497	1.90606	1.64572	NA
ENSG00000006607	FARP2	1199.67	-0.154745	0.854417	531.94	-0.835957	0.139624	597.912	-0.432888	0.223323
ENSG00000006625	GGCT	1199.84	0.630891	0.200143	1329.74	-1.36067	0.00218559	1144.18	-0.41188	0.00963608
ENSG00000006634	DBF4	347.345	0.527142	0.339761	264.333	-1.18	0.0742562	401.747	-0.607492	0.02651
ENSG00000006638	TBXA2R	1.36382	0.665526	NA	1.55674	2.98459	NA	1.19124	1.53649	NA
ENSG00000006652	IFRD1	918.321	0.046834	0.969926	675.854	-0.0853981	0.952493	399.056	0.143462	0.643844
ENSG00000006659	LGALS14	0.3104	0.118096	NA	0.420632	0.67898	NA	0.35279	0.223292	NA
ENSG00000006695	COX10	701.166	0.232287	0.661155	548.5	-0.0959804	0.910259	814.188	-0.394419	0.0329698
ENSG00000006704	GTF2IRD1	905.66	-0.460376	0.370589	1126.44	-0.130056	0.904857	996.338	0.215141	0.451858
ENSG00000006712	PAF1	1247.88	-0.0436537	0.96369	2447.06	0.746066	0.260036	3419.61	0.119805	0.607591
ENSG00000006715	VPS41	852.93	-0.275146	0.738927	469.2	-1.00709	0.240323	420.454	-0.548036	0.112988
ENSG00000006740	ARHGAP44	3.64389	-0.75219	NA	6.76538	1.60616	0.408537	3.83566	0.0786883	NA
ENSG00000006744	ELAC2	2572	0.189495	0.738236	3001.22	0.209034	0.769884	4568.59	-0.0625485	0.801538
ENSG00000006747	SCIN	14.1952	1.16954	0.567917	9.9228	-0.335501	0.906846	8.296	0.420999	0.846437
ENSG00000006756	ARSD	569.298	-0.737217	0.0255323	415.291	1.10741	0.0162856	147.261	0.563326	0.15731
ENSG00000006757	PNPLA4	808.035	0.0606803	0.945977	964.077	-0.00840331	0.994236	674.003	0.0478427	0.883389
ENSG00000006831	ADIPOR2	2906.2	-0.234192	0.712312	1823.82	-0.24125	0.762795	3949.35	0.0412853	0.882917
ENSG00000006837	CDKL3	63.4658	0.240997	0.856428	67.8925	1.23725	0.0554916	36.9835	-0.861131	0.19663
ENSG00000007001	UPP2	0.528382	-1.17475	NA				0.336173	1.98908	NA
ENSG00000007038	PRSS21	39.2555	-6.22318	3.45e-08	1393.74	5.52164	2.02e-36	799.932	-0.06723	0.847747
ENSG00000007047	MARK4	1116.7	-0.25045	0.76338	628.376	-0.21052	0.888276	478.649	0.122578	0.737006
ENSG00000007062	PROM1	11.7395	-0.379459	0.898203	4.74767	-4.74799	0.047533	1.86112	0.434137	NA
ENSG00000007080	CCDC124	884.123	0.0914537	0.912474	1730.71	0.653926	0.375242	2095.58	0.0121971	0.973097
ENSG00000007129	CEACAM21							0.342595	2.01261	NA
ENSG00000007168	PAFAH1B1	3490.94	-0.400108	0.553106	1955.79	0.146035	0.896659	2575.37	0.512499	0.000368463
ENSG00000007171	NOS2	0.331456	-1.78254	NA	1.21253	2.54506	NA	0.393837	2.18793	NA
ENSG00000007174	DNAH9	0.969978	-1.49162	NA	1.93828	-0.296164	NA	1.06208	0.804769	NA
ENSG00000007202	KIAA0100	5469.34	0.221524	0.618817	4651.25	-0.329038	0.638754	5338.4	-0.128482	0.558271
ENSG00000007237	GAS7	3.27877	0.0205767	NA	4.64147	0.671639	0.83191	7.62993	-1.1263	0.48088
ENSG00000007255	TRAPPC6A	198.341	0.361672	0.807009	472.567	0.133157	0.891339	68.3385	-0.780221	0.145754
ENSG00000007264	MATK	1.18341	1.41488	NA	1.25388	-3.046	NA	2.64653	0.0491343	NA
ENSG00000007312	CD79B							0.393837	2.18793	NA
ENSG00000007314	SCN4A							0.872376	3.35551	NA
ENSG00000007341	ST7L	353.314	0.167836	0.852262	369.03	1.09261	0.0183675	213.641	0.113612	0.815277
ENSG00000007372	PAX6	2.04917	0.147804	NA	0.99241	-2.05875	NA	0.983578	1.12518	NA
ENSG00000007376	RPUSD1	754.268	0.0348893	0.980707	1811.15	-0.133481	0.870124	1728.57	-0.116218	0.668656
ENSG00000007384	RHBDF1	689.854	-0.234946	0.797417	660.534	0.538955	0.467125	394.373	0.885902	4.07739e-05
ENSG00000007392	LUC7L	691.134	0.0229916	0.988203	637.676	0.381792	0.593738	735.26	-0.0942375	0.798614
ENSG00000007402	CACNA2D2	25.8188	0.630824	0.724486	24.7656	-1.89917	0.038342	12.4281	0.458733	0.761952
ENSG00000007516	BAIAP3	5.88458	4.49771	0.0931705	6.83069	-1.57472	0.504501	12.287	1.17214	0.382757
ENSG00000007520	TSR3	944.941	-0.191196	0.744411	1358.76	0.0846016	0.945046	1461.9	0.0568555	0.860245
ENSG00000007541	PIGQ	557.235	0.254904	0.675647	1001.01	0.72834	0.221233	660.977	0.013662	0.973291
ENSG00000007545	CRAMP1	568.456	0.0841517	0.953113	294.509	-0.848127	0.386529	474.419	-0.461948	0.081
ENSG00000007866	TEAD3	927.452	-0.0478857	0.959434	992.083	0.467931	0.458889	1043.5	0.126423	0.612033
ENSG00000007923	DNAJC11	2218.28	0.362739	0.315893	1868.94	-0.0154486	0.988905	3818.35	-0.201159	0.23137
ENSG00000007933	FMO3	2.18881	-1.11918	NA	5.38529	-0.914158	0.741306	2.38982	-1.88361	NA
ENSG00000007944	MYLIP	66.4096	0.803688	0.293155	107.706	0.0751591	0.956503	110.228	-0.284798	0.563588
ENSG00000007952	NOX1	4.45358	2.18565	NA	2.12367	-0.165587	NA	4.12259	-1.86577	NA
ENSG00000007968	E2F2	27.0785	0.459948	0.894402	122.118	0.118351	0.941131	263.334	-1.10214	8.87391e-07
ENSG00000008018	PSMB1	3304.29	-0.0510585	0.953511	6547.27	1.23527	0.0413964	5194.67	0.155904	0.486068
ENSG00000008056	SYN1	1.06187	-1.0142	NA	5.01189	3.04742	0.207492	3.86598	-0.995932	NA
ENSG00000008083	JARID2	1269.04	-0.54906	0.325225	216.287	-0.438925	0.679443	496.785	0.069272	0.858019
ENSG00000008086	CDKL5	202.792	0.409241	0.55588	46.9695	-0.0514678	0.974717	82.1892	-0.218486	0.783038
ENSG00000008118	CAMK1G	21.4138	-0.961459	0.549163	0.656277	-2.8858	NA	9.28477	0.985752	0.512494
ENSG00000008128	CDK11A	456.337	-0.131001	0.901315	457.837	0.198215	0.781613	490.483	0.137048	0.672271
ENSG00000008130	NADK	1227.4	0.0387348	0.967443	1894.71	0.191526	0.800343	1785.3	-0.114671	0.662429
ENSG00000008226	DLEC1	7.82769	-1.84537	0.449467	6.10442	-0.926058	0.758871	3.4205	0.840452	NA
ENSG00000008256	CYTH3	542.369	-0.571932	0.286035	328.452	-1.08109	0.137375	526.414	0.403135	0.0442318
ENSG00000008277	ADAM22	2.71984	-0.899074	NA	2.92574	-0.240888	0.955986	1.58368	-1.071	NA
ENSG00000008282	SYPL1	4960.66	0.792524	0.0319652	1202.87	-1.2347	0.00993446	2028.87	-0.379663	0.0240727
ENSG00000008283	CYB561	1659.99	0.370957	0.531198	2606.62	-0.368586	0.544514	2181.42	-0.146657	0.46926
ENSG00000008294	SPAG9	2460.43	-0.709382	0.189524	546.539	0.191832	0.89467	1094.31	0.259848	0.21051
ENSG00000008300	CELSR3	1080.14	0.975806	0.00273998	1063.36	0.568764	0.3096	734.245	-0.0339101	0.920135
ENSG00000008311	AASS	43.5735	-0.682213	0.52532	12.3638	-0.289664	0.891332	80.3704	0.447895	0.351919
ENSG00000008323	PLEKHG6	35.4346	-0.113351	0.965585	24.3396	-0.390362	0.828365	112.878	-0.810579	0.0434073
ENSG00000008324	SS18L2	305.985	-0.332438	0.601686	368.921	-0.257641	0.80659	354.114	-0.0940699	0.797106
ENSG00000008382	MPND	73.3174	-0.0929306	0.950971	147.345	-0.384595	0.731265	138.994	0.19641	0.702313
ENSG00000008394	MGST1	6680.34	0.301282	0.547315	6089.52	-0.247382	0.696434	8967.28	0.157967	0.383798
ENSG00000008405	CRY1	169.425	-0.245487	0.837623	121.707	-0.422528	0.673257	432.417	-0.255889	0.390272
ENSG00000008438	PGLYRP1				0.635372	1.45346	NA	0.637688	-1.25246	NA
ENSG00000008441	NFIX	1178.64	0.752479	0.0394861	674.753	0.571133	0.532241	1185.96	-0.381807	0.117098
ENSG00000008513	ST3GAL1	1674.21	-0.534857	0.222996	915.269	-0.120163	0.902382	1798.24	0.0875813	0.759158
ENSG00000008516	MMP25	7.56343	-0.155439	0.971677	8.12224	-1.6778	0.344025	10.8833	1.52305	0.285202
ENSG00000008517	IL32	10.8457	0.494302	0.915343	23.1762	3.7768	0.00025681	106.249	2.46884	6.49223e-12
ENSG00000008710	PKD1	1520.04	-0.113757	0.927527	766.091	0.90974	0.385892	615.453	-0.432167	0.064925
ENSG00000008735	MAPK8IP2	104.558	-2.12154	8.96e-09	60.6187	-1.8818	0.00566307	53.1158	0.856568	0.0974879
ENSG00000008838	MED24	4485.63	0.442129	0.213852	4738.92	1.45953	0.0116809	8470	0.52713	1.30918e-05
ENSG00000008853	RHOBTB2	928.435	0.686357	0.151549	1176.87	-0.54886	0.473503	3470.82	-0.316305	0.0457968
ENSG00000008869	HEATR5B	993.7	0.0157298	0.993072	298.214	-2.4108	0.000360457	224.347	0.229108	0.624235
ENSG00000008952	SEC62	1930.24	-0.113924	0.915759	906.615	-0.040498	0.972894	1121.88	-0.110778	0.720862
ENSG00000008988	RPS20	19092.8	-0.225378	0.735606	38468.2	-0.00678019	0.99597	22419	0.0270831	0.924675
ENSG00000009307	CSDE1	15984.6	-0.0646985	0.945821	7511.25	-0.452985	0.476325	10181.3	0.1048	0.621995
ENSG00000009335	UBE3C	3564.08	-0.196831	0.811152	2345.26	-0.528973	0.508879	3580.28	0.0490261	0.864948
ENSG00000009413	REV3L	681.547	0.428586	0.285537	144.167	-0.836176	0.32366	214.952	0.223669	0.642996
ENSG00000009694	TENM1				0.677262	2.8544	NA	0.468533	-2.24144	NA
ENSG00000009724	MASP2	48.3494	0.207587	0.900125	18.024	-0.140166	0.953102	20.0024	-0.0293387	0.983775
ENSG00000009765	IYD	3.27489	-1.18758	NA	0.422062	-2.25341	NA	1.24434	-1.17236	NA
ENSG00000009780	FAM76A	253.515	0.211807	0.783159	135.176	-0.954501	0.137546	145.27	0.441142	0.260187
ENSG00000009790	TRAF3IP3	149.595	-0.714737	0.856774	15.5677	-3.58813	0.0675871	38.9999	0.55279	0.557392
ENSG00000009830	POMT2	934.37	0.107774	0.916924	925.124	-0.86853	0.0862777	806.667	0.110426	0.724934
ENSG00000009844	VTA1	1114.08	0.0311532	0.979484	360.636	-0.550273	0.447596	755.887	-0.119571	0.708816
ENSG00000009950	MLXIPL	1.45091	-1.03304	NA	21.8585	-0.663139	0.626868	9.50265	-2.1519	0.0935692
ENSG00000009954	BAZ1B	2481.1	-0.0227206	0.98596	1953.56	-0.425646	0.588581	2728.12	-0.315017	0.105902
ENSG00000010017	RANBP9	1102.49	0.117532	0.872433	460.384	0.105908	0.936857	1005.37	-0.0134557	0.96862
ENSG00000010030	ETV7	7.44815	0.996602	0.744639	12.8221	-0.782782	0.683006	53.1778	1.33643	0.034215
ENSG00000010072	SPRTN	290.476	0.366922	0.6643	155.364	-1.38689	0.0267179	288.055	-0.0394236	0.940529
ENSG00000010165	METTL13	924.889	0.0110036	0.993054	907.752	-0.0958742	0.928194	1784.84	-0.0392149	0.900654
ENSG00000010219	DYRK4	421.12	-0.0477454	0.966427	528.413	0.16161	0.877074	698.832	0.264935	0.293722
ENSG00000010244	ZNF207	6055.38	-0.134635	0.853333	3035.36	-0.162481	0.863609	4804.7	-0.0358907	0.908023
ENSG00000010256	UQCRC1	10041.4	0.11126	0.881139	10969.5	0.460786	0.548246	10313.9	-0.199933	0.273418
ENSG00000010270	STARD3NL	513.928	-0.435018	0.298412	485.376	-0.0753258	0.928945	662.678	0.384136	0.0404681
ENSG00000010278	CD9	4580.76	-0.0960415	0.920991	1976.97	-1.68896	1.43e-05	5431.51	-0.146404	0.478294
ENSG00000010282	HHATL	0.543401	-0.519553	NA	0.392858	-2.15981	NA
ENSG00000010292	NCAPD2	1418.17	0.41885	0.35622	1747.18	0.0953212	0.930013	7231.52	-0.486931	0.00061248
ENSG00000010295	IFFO1	6.31836	-0.939621	0.810076	4.15163	0.783623	0.779537	4.83461	-0.233338	NA
ENSG00000010310	GIPR	18.4275	-0.648455	0.787711	31.9154	-1.58397	0.323434	11.711	1.17587	0.402603
ENSG00000010318	PHF7	53.6816	-0.347656	0.78204	57.1911	-0.179879	0.893597	35.9508	-0.362311	0.687082
ENSG00000010319	SEMA3G				15.8463	6.43118	0.000181904	1.80185	-4.11258	NA
ENSG00000010322	NISCH	1161.43	0.191152	0.811926	931.373	0.10964	0.904165	795.796	-0.157071	0.512954
ENSG00000010327	STAB1				0.724884	2.93822	NA	1.54583	0.483772	NA
ENSG00000010361	FUZ	13.6796	1.01773	0.5235	33.6255	0.0957477	0.951173	11.0194	0.619778	0.693364
ENSG00000010379	SLC6A13	2.45275	0.326835	NA	5.69302	0.483875	0.885495	2.40589	0.893942	NA
ENSG00000010404	IDS	717.665	-0.842529	0.0394861	636.867	1.62929	0.00145345	494.484	0.403933	0.0739284
ENSG00000010438	PRSS3	0.514371	-2.40113	NA	1.58765	-4.08787	NA	0.624369	-0.103372	NA
ENSG00000010539	ZNF200	205.517	-0.148733	0.868326	114.861	0.71382	0.380681	224.001	0.517444	0.0969734
ENSG00000010610	CD4	0.494408	-0.656101	NA
ENSG00000010626	LRRC23	77.0187	0.0713389	0.967464	200.88	0.790192	0.266328	102.717	0.0817329	0.905781
ENSG00000010704	HFE	97.0833	0.573646	0.565044	54.9193	0.0607228	0.965164	154.61	0.285775	0.614751
ENSG00000010803	SCMH1	698.87	0.101621	0.908513	250.449	-0.567996	0.414255	329.55	-0.0106663	0.982017
ENSG00000010810	FYN	536.176	-0.941883	0.0113451	133.579	0.82487	0.475373	77.1995	0.785406	0.0697147
ENSG00000010818	HIVEP2	1762.41	0.294588	0.664318	306.997	-1.3701	0.144195	835.685	0.457649	0.111853
ENSG00000011007	ELOA	1872.65	-0.00509857	0.997707	1315.06	0.322509	0.638641	2884.84	0.152175	0.440015
ENSG00000011009	LYPLA2	1846.29	0.0150174	0.991218	2574.1	0.475235	0.427548	3115.59	0.219642	0.2822
ENSG00000011021	CLCN6	390.186	0.207036	0.835183	348.105	-0.207451	0.84444	335.524	0.347895	0.185919
ENSG00000011028	MRC2	917.295	3.18904	5.02e-12	3859.91	3.39614	5.93e-16	1374.76	-0.514249	0.00350663
ENSG00000011052	NME1-NME2	318.698	-0.134988	0.937057	270.893	-0.411778	0.618245	343.344	-0.300365	0.53434
ENSG00000011083	SLC6A7	1.01378	-3.39714	NA				1.47241	-2.62718	NA
ENSG00000011105	TSPAN9	462.922	0.643901	0.119087	1169.16	2.18434	6.11e-08	1520.03	0.559466	0.000247012
ENSG00000011114	BTBD7	812.721	-0.27413	0.672728	321.897	-1.40443	0.0777855	377.127	0.0466197	0.914114
ENSG00000011132	APBA3	237.249	0.205922	0.796129	240.545	0.0403773	0.968025	236.821	0.454676	0.139686
ENSG00000011143	MKS1	296.744	0.555552	0.142367	299.872	0.201892	0.818928	376.84	-0.0606646	0.876036
ENSG00000011198	ABHD5	1289.87	-0.738414	0.126862	544.725	-0.783187	0.117043	557.603	-0.00199998	0.995539
ENSG00000011243	AKAP8L	1198.36	-0.00616459	0.997013	1812.56	0.43726	0.489702	1600.77	0.176418	0.391336
ENSG00000011258	MBTD1	337.463	0.424293	0.408686	102.188	-1.1357	0.301529	100.536	-0.601173	0.17954
ENSG00000011260	UTP18	1321.04	-0.152338	0.789466	1165.23	-0.0147282	0.990271	1167.83	-0.230952	0.267248
ENSG00000011275	RNF216	1041.07	0.210352	0.730895	1183.8	-0.10936	0.918622	1039.51	0.00587243	0.984282
ENSG00000011295	TTC19	1550.69	-0.235435	0.608579	1106.25	-0.188023	0.809062	778.443	-0.0840889	0.782244
ENSG00000011304	PTBP1	5282.52	0.0893295	0.914447	4525.84	0.193349	0.776448	9474.67	-0.183227	0.437421
ENSG00000011332	DPF1	22.1332	0.0394429	0.992515	50.1814	0.201161	0.860154	74.7906	0.121959	0.867573
ENSG00000011347	SYT7	931.156	-1.1939	0.0729045	128.388	-0.136444	0.91199	58.613	-0.0386641	0.974634
ENSG00000011376	LARS2	887.211	0.632043	0.032382	704.892	0.139009	0.866932	1680.88	-0.0613306	0.816697
ENSG00000011405	PIK3C2A	918.502	0.147636	0.924785	257.207	-1.44233	0.208755	366.436	0.0498601	0.933359
ENSG00000011422	PLAUR	2911.85	-1.2575	1.19e-05	2323.79	1.16804	0.00950649	2785.29	0.586244	0.000349415
ENSG00000011426	ANLN	649.475	0.53728	0.893503	500.478	-1.08036	0.270956	3105.12	-0.0539853	0.880651
ENSG00000011451	WIZ	1203.78	-0.112904	0.884392	1006.36	0.385049	0.549301	1333.14	-0.0235642	0.936829
ENSG00000011454	RABGAP1	2623.35	0.0622101	0.956599	1099.48	-0.676659	0.332305	692.931	-0.752908	2.86233e-06
ENSG00000011465	DCN	2091.04	1.33958	0.0225017	460.537	0.783859	0.270273	1553.51	0.876225	1.38613e-06
ENSG00000011478	QPCTL	447.763	-0.352453	0.668947	1016.06	1.27593	0.0218115	901.975	0.000405005	0.999405
ENSG00000011485	PPP5C	3651.92	-0.132576	0.831405	4013.99	0.470586	0.431108	5699.52	0.0723591	0.745232
ENSG00000011523	CEP68	529.257	0.232118	0.726725	268.755	-0.823258	0.169564	166.176	-0.0109394	0.98438
ENSG00000011566	MAP4K3	692.913	0.22174	0.822702	113.456	-1.36592	0.240383	148.154	0.203916	0.708816
ENSG00000011590	ZBTB32	5.15491	1.04028	NA	7.86018	-1.19033	0.555202	5.3294	-1.12392	NA
ENSG00000011638	LDAF1	1119.26	-0.291056	0.567254	552.612	-0.570412	0.473539	304.586	0.147002	0.708163
ENSG00000011677	GABRA3				0.88151	3.19972	NA	1.38989	3.03186	NA
ENSG00000012048	BRCA1	199.578	0.85691	0.386685	246.728	0.18554	0.870124	612.227	-0.4028	0.0869045
ENSG00000012061	ERCC1	4507.93	-1.09556	1.58e-05	6550.44	1.95973	0.000283144	4618.71	0.983799	8.53768e-15
ENSG00000012124	CD22	22.5985	-0.826746	0.598498	20.1038	1.10894	0.402968	21.2203	0.942812	0.298704
ENSG00000012171	SEMA3B	109.089	-1.01976	0.0299718	270.531	-0.0179419	0.986901	168.355	1.50393	5.32872e-08
ENSG00000012174	MBTPS2	684.694	0.147019	0.886743	266.332	0.175953	0.905093	342.85	-0.197136	0.568767
ENSG00000012211	PRICKLE3	433.536	0.284648	0.630802	278.411	-0.863683	0.242256	416.714	-0.21026	0.510431
ENSG00000012223	LTF	8.72964	-0.905623	0.820576	16.0877	1.86722	0.437831
ENSG00000012232	EXTL3	2078.37	-0.210485	0.827086	1073.9	0.680411	0.203452	2236.12	0.147817	0.547453
ENSG00000012504	NR1H4	0.308511	-0.250769	NA	1.25154	3.73723	NA	3.28016	0.636609	NA
ENSG00000012660	ELOVL5	2014.97	-0.0421717	0.965585	1499.04	0.510046	0.393947	1779.79	0.172062	0.397734
ENSG00000012817	KDM5D	2.2328	0.0698601	NA	0.583892	-1.71525	NA	1.00167	0.0964673	NA
ENSG00000012822	CALCOCO1	1140.15	0.0646664	0.956441	808.312	0.795118	0.242654	546.455	0.298444	0.251666
ENSG00000012963	UBR7	585.077	0.173781	0.851894	474.321	-0.81032	0.158799	916.544	-0.216017	0.395867
ENSG00000012983	MAP4K5	916.196	0.11489	0.910559	354.831	-1.79487	0.00614052	453.697	-0.0453749	0.92156
ENSG00000013016	EHD3	23.6642	0.509764	0.75437	38.836	0.758031	0.418627	60.1282	0.014882	0.984841
ENSG00000013275	PSMC4	3101.84	-0.237564	0.584132	5358.01	0.773453	0.244774	6839.77	0.197827	0.242628
ENSG00000013288	MAN2B2	880.121	-0.366023	0.474992	537.211	-0.718866	0.142807	431.962	0.218419	0.423765
ENSG00000013293	SLC7A14	5.2695	0.56372	NA	7.35778	-3.0798	0.211554	7.23483	0.181991	0.960117
ENSG00000013297	CLDN11	1.82215	-1.4499	NA	4.01487	0.127049	0.975695	2.12006	2.27996	NA
ENSG00000013306	SLC25A39	4711.19	-0.0150729	0.991037	5883.9	-0.144536	0.872038	6772.83	-0.0130253	0.963355
ENSG00000013364	MVP	4142.48	-0.493259	0.0684268	4338.72	0.724935	0.138689	4279.54	0.924603	1.98023e-09
ENSG00000013374	NUB1	1408.35	-0.285123	0.619151	1149.92	-0.372331	0.544649	1322.44	0.00868799	0.981799
ENSG00000013375	PGM3	932.863	-0.726955	0.136683	454.814	0.0137447	0.992352	810.029	0.695558	0.000264153
ENSG00000013392	RWDD2A	53.674	0.150037	0.925359	88.3356	0.703752	0.32095	51.3908	-0.0942959	0.921077
ENSG00000013441	CLK1	1629.07	0.0270666	0.986563	693.624	-0.806435	0.185577	349.04	0.0450941	0.932022
ENSG00000013503	POLR3B	485.43	0.120683	0.891618	264.998	-0.519402	0.376141	748.217	-0.0488914	0.886011
ENSG00000013523	ANGEL1	981.267	0.505252	0.107292	910.331	-1.2516	0.0648734	649.63	0.0135861	0.973291
ENSG00000013561	RNF14	2145.81	-0.0782005	0.944135	813.492	-0.313619	0.774747	1078.99	0.161936	0.549994
ENSG00000013563	DNASE1L1	792.149	-0.705878	0.01766	592.955	0.296375	0.697875	976.221	1.03928	4.72248e-09
ENSG00000013573	DDX11	938.865	0.590253	0.203592	1045.17	0.0239449	0.980344	2565.97	-0.192178	0.315502
ENSG00000013583	HEBP1	849.664	-0.258058	0.673655	937.502	0.292458	0.717925	1021.53	-0.00327072	0.991511
ENSG00000013588	GPRC5A	9220.8	-1.71361	6.47e-08	5585.75	-1.63968	6.2e-05	17174.5	0.545466	5.78829e-05
ENSG00000013619	MAMLD1	224.072	-0.134957	0.921301	289.956	0.99897	0.240746	159.596	0.134022	0.791698
ENSG00000013725	CD6	3.07808	0.0166713	NA	1.92846	0.840271	NA	2.71876	-3.17936	NA
ENSG00000013810	TACC3	415.863	0.414074	0.779956	2194.15	1.51114	0.0725571	4659.34	-0.170094	0.350755
ENSG00000014123	UFL1	619.227	0.0558299	0.967261	106.752	0.0118385	0.995551	217.904	-0.135226	0.761824
ENSG00000014138	POLA2	159.088	0.326987	0.850225	510.183	1.11541	0.313314	1044.24	-0.0435323	0.895492
ENSG00000014164	ZC3H3	400.516	-0.215203	0.726968	297.14	0.222723	0.773851	517.03	0.0872863	0.807875
ENSG00000014216	CAPN1	9834.51	-0.17806	0.774116	4362.09	-1.98136	2.39e-08	9280.24	0.224959	0.19075
ENSG00000014257	ACP3	28.3901	1.06169	0.5197	30.8374	-2.19525	0.00727475	10.1064	-0.293452	0.874651
ENSG00000014641	MDH1	4616.57	0.348446	0.537553	3554.11	-0.432612	0.534322	3804.34	-0.132107	0.565656
ENSG00000014824	SLC30A9	1549.58	-0.0035922	0.99785	684.919	-0.597472	0.544798	792.201	-0.0524453	0.881499
ENSG00000014914	MTMR11	306.261	-1.36834	0.0065531	61.6806	1.06178	0.340517	112.569	1.29394	9.62249e-05
ENSG00000014919	COX15	1057.46	0.346706	0.480544	1544.38	-0.0530534	0.948758	1203.8	-0.119734	0.665371
ENSG00000015133	CCDC88C	653.573	1.25455	0.00137401	318.329	-0.722865	0.365041	644.677	-0.0779596	0.817752
ENSG00000015153	YAF2	232.597	-0.0515405	0.969539	128.147	-0.451379	0.665861	242.973	-0.248405	0.568767
ENSG00000015171	ZMYND11	1211.01	0.181647	0.846866	562.107	-2.57574	0.000129664	577.281	-0.671695	0.00353477
ENSG00000015285	WAS	4.03792	-0.326084	NA	17.815	0.00704902	0.997637	6.47461	0.11279	NA
ENSG00000015413	DPEP1				3.98771	5.38893	0.0347163
ENSG00000015475	BID	520.948	0.11916	0.907828	1946.73	1.58123	0.00016251	1121.37	-0.0789834	0.816133
ENSG00000015479	MATR3	5052.15	0.262631	0.687123	1802.72	-0.700916	0.308683	3526.13	-0.400744	0.0291855
ENSG00000015520	NPC1L1	1.44584	0.960628	NA	0.549219	-1.24073	NA	3.17138	0.665415	NA
ENSG00000015532	XYLT2	594.933	0.109039	0.887548	722.906	1.15403	0.0112301	943.725	0.0805586	0.787631
ENSG00000015568	RGPD5	819.209	-0.46006	0.579868	194.515	-1.25639	0.299791	194.216	-0.409565	0.18918
ENSG00000015592	STMN4	0.48334	-2.3318	NA	1.03129	-2.12404	NA	0.330927	0.0931853	NA
ENSG00000015676	NUDCD3	2497.12	-0.263652	0.570707	1842.19	-0.488518	0.418981	2503.41	0.0916284	0.714608
ENSG00000016082	ISL1	53.3034	0.121374	0.947596	16.074	-0.890791	0.501287	35.9049	-0.0519213	0.961097
ENSG00000016391	CHDH	139.748	1.76752	0.000805666	421.86	-1.78285	1.32e-05	477.695	-0.252754	0.302262
ENSG00000016402	IL20RA	0.48346	-2.33212	NA	3.5768	-1.02107	0.769767	1.00879	-3.32511	NA
ENSG00000016490	CLCA1	0.372614	0.169575	NA				0.312356	-1.656	NA
ENSG00000016602	CLCA4	16.7426	1.55247	0.152796	1.05394	-3.43936	NA	12.8901	-0.70945	0.684374
ENSG00000016864	GLT8D1	738.143	-0.107893	0.899232	833.625	0.523547	0.416457	704.158	-0.0814847	0.800773
ENSG00000017260	ATP2C1	2532.11	-0.0698664	0.936952	968.634	-1.4466	0.0256078	1720.84	-0.139029	0.611077
ENSG00000017427	IGF1				0.29148	1.66457	NA
ENSG00000017483	SLC38A5	4.27004	0.498911	NA	5.87368	-1.5616	0.509483	4.32857	-1.32446	NA
ENSG00000017797	RALBP1	2397.68	0.137661	0.843092	1134.16	-0.374219	0.602821	2006.95	-0.10026	0.690061
ENSG00000018189	RUFY3	635.053	-0.00927766	0.997345	217.778	-1.24512	0.0368922	259.752	0.415996	0.252961
ENSG00000018236	CNTN1	0.506851	-2.22497	NA	0.526172	-2.47346	NA	3.86425	-1.1392	NA
ENSG00000018280	SLC11A1	12.4926	-0.154773	0.967443	16.7432	0.370529	0.84351	9.76809	0.676399	0.699694
ENSG00000018408	WWTR1	1660.92	0.0755422	0.965706	903.001	0.806046	0.192043	1185.97	-0.0470256	0.903359
ENSG00000018510	AGPS	1873.88	-0.313935	0.743662	655.811	-1.91122	0.000979894	809.471	-0.307394	0.149961
ENSG00000018607	ZNF285CP				1.59763	1.75285	NA	0.350511	0.51424	NA
ENSG00000018610	STEEP1	321.227	0.11124	0.89895	250.199	-0.181089	0.845377	421.721	-0.169931	0.598178
ENSG00000018625	ATP1A2				6.22383	4.94991	0.0278181
ENSG00000018699	TTC27	1108.92	0.00989698	0.995698	533.512	-0.580129	0.383729	665.594	-0.0658943	0.871073
ENSG00000019102	VSIG2	0.445018	2.29439	NA	3.1701	1.7685	0.573331
ENSG00000019144	PHLDB1	1025.65	-0.0667703	0.953382	980.035	2.11619	4.79e-05	1551.73	0.17623	0.399853
ENSG00000019169	MARCO	25.7678	-0.877559	0.530126	41.7407	-1.04751	0.192027	69.3583	0.00967928	0.990377
ENSG00000019186	CYP24A1	1.13741	-0.937679	NA	1.97647	-4.31543	NA	17.7404	3.45947	0.000393227
ENSG00000019485	PRDM11	215.909	0.378292	0.484022	152.04	-1.02408	0.0719126	224.786	-0.240017	0.474737
ENSG00000019505	SYT13				1.32372	2.70614	NA	0.990588	-1.31898	NA
ENSG00000019549	SNAI2	4832.16	-0.523512	0.336408	305.783	-2.3718	0.000530399	996.187	0.424416	0.03101
ENSG00000019582	CD74	9.17867	1.39631	0.569653	7.57809	3.67914	0.028409	133.138	-0.14145	0.9316
ENSG00000019991	HGF				3.18397	5.07094	0.0875795	0.523425	2.61894	NA
ENSG00000019995	ZRANB1	604.176	-0.383323	0.45402	459.935	-0.0728487	0.963973	397.719	-0.623961	0.00105862
ENSG00000020129	NCDN	769.865	0.394573	0.232205	1002.62	0.872252	0.108467	927.878	0.204853	0.358424
ENSG00000020181	ADGRA2	1.68027	-4.0806	NA	2.4643	4.70382	0.207429	1.57304	-1.81965	NA
ENSG00000020256	ZFP64	427.511	-0.0363856	0.975426	301.002	-0.477099	0.484565	755.725	0.0691021	0.825323
ENSG00000020426	MNAT1	649.304	-0.324906	0.411165	688.219	-0.528816	0.426033	670.961	0.0331385	0.932113
ENSG00000020577	SAMD4A	608.003	-0.630446	0.404062	397.89	-0.651067	0.567434	607.43	0.540832	0.038963
ENSG00000020633	RUNX3	1.83944	-0.233162	NA	1.36685	0.546555	NA	0.83601	-0.334622	NA
ENSG00000020922	MRE11	671.666	0.129596	0.893423	302.261	-1.16839	0.0249812	364.396	-0.545614	0.0310648
ENSG00000021300	PLEKHB1	6.16737	-0.792328	0.794543	66.8034	-0.114069	0.961489	37.6752	-1.25404	0.15742
ENSG00000021355	SERPINB1	7623.06	-2.28412	2.67e-08	1513.74	-1.62467	4.87e-05	1213.02	1.32629	6.41303e-18
ENSG00000021461	CYP3A43	1.56011	-0.22807	NA	2.77242	1.41896	0.713733
ENSG00000021488	SLC7A9	1.62363	-1.34935	NA	1.60847	0.607085	NA	0.312356	-1.656	NA
ENSG00000021574	SPAST	498.335	-0.239472	0.842302	122.496	-1.30439	0.267953	131.343	-0.570022	0.16784
ENSG00000021645	NRXN3	1.87042	-0.595283	NA	0.59275	-0.516612	NA	10.1082	0.660412	0.685003
ENSG00000021762	OSBPL5	3554.01	0.397301	0.503906	3070.88	0.96835	0.109181	698.36	-0.0080903	0.983902
ENSG00000021776	AQR	1406.14	-0.219742	0.656835	538.188	-0.209057	0.76571	905.325	0.0604492	0.863555
ENSG00000021826	CPS1	752.723	0.48565	0.390573	317.512	-0.319975	0.684524	447.813	-0.284774	0.26295
ENSG00000022267	FHL1	200.487	-2.90618	1.81e-06	606.17	3.48516	6.48e-11	261.87	1.13256	1.43042e-06
ENSG00000022277	RTF2	1686.19	-0.0130929	0.991611	2511.63	-0.242194	0.777603	3349.8	0.158713	0.409415
ENSG00000022355	GABRA1	0.609714	2.76506	NA
ENSG00000022556	NLRP2	3.49137	0.541245	NA	3.01466	0.334353	0.938358	1.3441	0.628225	NA
ENSG00000022567	SLC45A4	85.7247	0.230607	0.896257	202.806	1.91618	0.000324293	155.104	-0.387501	0.264329
ENSG00000022840	RNF10	2872.6	-0.19835	0.694581	3422.88	0.299744	0.75232	4471.75	0.0976865	0.687585
ENSG00000022976	ZNF839	296.671	0.101598	0.921902	406.782	-0.112651	0.904855	308.195	0.0790605	0.862306
ENSG00000023041	ZDHHC6	1391.58	0.17631	0.785691	1168.83	-0.655482	0.273201	1007.24	-0.254735	0.226548
ENSG00000023171	GRAMD1B	5.33574	0.482268	NA	17.1397	-2.22852	0.0904352	35.9812	0.682664	0.363869
ENSG00000023191	RNH1	4527.56	-0.25611	0.563137	3975.52	0.797742	0.146512	3756.55	0.0325726	0.91859
ENSG00000023228	NDUFS1	4613.7	0.000709474	0.999708	2484	-0.331498	0.625509	2577.69	-0.109768	0.664209
ENSG00000023287	RB1CC1	1353.41	-0.275059	0.688893	355.894	-0.446689	0.704743	343.869	-0.538106	0.0172054
ENSG00000023318	ERP44	1826.35	-0.373384	0.352026	1222.38	0.129753	0.88024	1148.42	-0.127613	0.620038
ENSG00000023330	ALAS1	776.901	-0.719788	0.0366669	937.964	1.54429	0.00122318	1211.8	0.230889	0.283603
ENSG00000023445	BIRC3	1583.4	0.224374	0.836527	378.734	-0.940999	0.275421	798.49	0.846507	0.000826765
ENSG00000023516	AKAP11	1004.84	0.175982	0.899232	194.365	-0.713223	0.552278	224.244	-0.221599	0.641885
ENSG00000023572	GLRX2	458.023	-0.144466	0.85	453.311	-0.10966	0.911785	363.773	0.0611449	0.880092
ENSG00000023608	SNAPC1	255.277	0.372149	0.558678	272.065	0.267437	0.751735	229.306	0.183396	0.632102
ENSG00000023697	DERA	1042.02	-0.168327	0.766901	533.182	-0.911048	0.0551183	959.811	0.115228	0.665121
ENSG00000023734	STRAP	5446.95	0.00853666	0.995894	3514.7	-0.335047	0.65034	6907.17	-0.0305696	0.918054
ENSG00000023839	ABCC2	490.537	0.89598	0.165306	1382.35	3.20438	2.2e-16	596.019	0.842771	0.00698769
ENSG00000023892	DEF6	934.267	0.511637	0.389281	493.082	-1.00037	0.0327939	712.719	0.139263	0.621297
ENSG00000023902	PLEKHO1	39.4709	-1.35351	0.0839169	60.9256	0.0816023	0.95376	189.833	-0.00804521	0.987216
ENSG00000023909	GCLM	337.905	-0.262085	0.760583	370.002	-0.186238	0.887562	506.025	0.0759399	0.882193
ENSG00000024048	UBR2	1375.3	-0.0666961	0.956123	473.751	-0.504214	0.469257	581.151	0.0677204	0.837721
ENSG00000024422	EHD2	7278.74	-0.194498	0.72628	4148.18	0.5723	0.257107	5286.2	0.273619	0.170238
ENSG00000024526	DEPDC1	155.812	0.854951	0.341436	158.477	0.717652	0.567222	334.524	-0.476714	0.0719347
ENSG00000024862	CCDC28A	230.626	0.0383112	0.974441	173.124	0.398087	0.645557	154.587	-0.217064	0.629572
ENSG00000025039	RRAGD	222.28	-0.653103	0.170246	445.279	-1.81277	0.000666791	236.093	0.237908	0.521248
ENSG00000025156	HSF2	280.055	0.254045	0.736891	177.435	0.151535	0.898105	265.412	-0.333059	0.301122
ENSG00000025293	PHF20	1130.64	-0.226708	0.674644	677.747	-0.55028	0.322783	1165.98	-0.0641725	0.848046
ENSG00000025423	HSD17B6	4.02243	1.28329	NA	10.7542	1.43657	0.37491	49.8973	0.281286	0.7611
ENSG00000025434	NR1H3	174.559	1.12644	0.238586	892.85	1.23951	0.0392517	361.996	-0.77238	0.0016425
ENSG00000025708	TYMP	399.653	-0.879423	0.046083	339.203	1.19629	0.0186494	1208.62	0.914736	3.21115e-09
ENSG00000025770	NCAPH2	662.606	0.085067	0.936952	1200.84	0.341471	0.779362	1748.98	-0.204923	0.284891
ENSG00000025772	TOMM34	937.208	0.0836583	0.920344	1701.88	0.457474	0.467309	2498.26	0.171483	0.383329
ENSG00000025796	SEC63	2823.49	-0.196072	0.781592	1198.86	0.231429	0.778974	1535.73	0.306815	0.173221
ENSG00000025800	KPNA6	2746.36	0.0223563	0.985883	1854.11	0.0804557	0.929068	2726.62	0.0588435	0.820207
ENSG00000026025	VIM	10145.4	-0.949114	0.016057	31193.7	4.04513	2.17e-29	29820.9	0.224948	0.262942
ENSG00000026036	RTEL1-TNFRSF6B	163.457	0.305091	0.796129	174.784	-0.365485	0.730375	148.892	-0.0366576	0.952151
ENSG00000026103	FAS	1272.78	0.167042	0.85389	716.035	-1.55757	0.0100095	401.233	-0.21378	0.481361
ENSG00000026297	RNASET2	185.602	0.346982	0.747397	545.685	0.397044	0.681231	382.791	0.110384	0.780249
ENSG00000026508	CD44	22032.7	0.101071	0.893164	14717	0.768529	0.161123	14925.7	0.226367	0.108463
ENSG00000026559	KCNG1	12.7932	-1.95193	0.12549	419.236	5.38842	1.96e-17	625.295	0.753427	0.000100827
ENSG00000026652	AGPAT4	306.701	-0.587971	0.249825	175.977	0.531386	0.468484	159.938	0.693715	0.0632777
ENSG00000026751	SLAMF7	77.4901	0.0372354	0.986714	3.33102	-1.97173	0.507256	30.9597	2.442	3.57602e-05
ENSG00000026950	BTN3A1	78.7439	1.04841	0.118236	37.6126	0.732208	0.51526	189.634	0.823116	0.0016985
ENSG00000027001	MIPEP	1197.26	0.325535	0.682046	735.813	0.118174	0.912968	999.979	-0.511295	0.0132885
ENSG00000027075	PRKCH	326.933	0.0773064	0.939291	223.525	-0.879834	0.21965	285.064	0.428764	0.126289
ENSG00000027644	INSRR	0.311495	-1.70392	NA
ENSG00000027697	IFNGR1	1982.77	0.358192	0.470504	1308.67	0.548018	0.496028	1031.91	-0.209377	0.347095
ENSG00000027847	B4GALT7	381.756	-0.110407	0.919093	712.733	1.38575	0.00391461	907.51	0.735798	6.21285e-06
ENSG00000027869	SH2D2A	564.499	-2.56778	1.33e-07	126.633	0.700877	0.380681	519.817	2.00693	2.11917e-17
ENSG00000028116	VRK2	1303.3	-0.163627	0.841277	383.602	-1.40178	0.00536596	375.665	-0.77546	0.000130985
ENSG00000028137	TNFRSF1B	2.99917	-1.00211	NA	6.90727	4.24766	0.0375069	1.89236	2.46886	NA
ENSG00000028203	VEZT	1425.69	-0.285687	0.569222	527.53	-0.558848	0.475678	1356.24	0.340646	0.0824337
ENSG00000028277	POU2F2	18.1428	-1.46929	0.27466	9.67216	0.571706	0.772774	19.4249	-0.665618	0.520218
ENSG00000028310	BRD9	919.644	-0.22478	0.686187	817.352	0.424807	0.478289	1091.92	0.182756	0.419685
ENSG00000028528	SNX1	1962.97	0.0922711	0.914628	1387.2	-0.0845831	0.911868	1814.43	0.111855	0.686704
ENSG00000028839	TBPL1	303.065	-0.059496	0.959434	168.498	-0.419223	0.553952	232.871	-0.184994	0.65486
ENSG00000029153	ARNTL2	1525.45	-1.7028	0.00148061	290.484	-2.24323	9.27e-06	1098.72	0.469168	0.0242641
ENSG00000029363	BCLAF1	3100.05	-0.152283	0.885269	870.088	-0.596559	0.491294	2091.4	-0.369103	0.175742
ENSG00000029364	SLC39A9	1876.71	0.125771	0.876239	1376.39	-0.22261	0.730072	1120.75	-0.0717357	0.827506
ENSG00000029534	ANK1	8.12877	-0.340788	0.934543	45.1945	-1.05383	0.225036	20.6991	-0.559766	0.683961
ENSG00000029639	TFB1M	469.551	-0.120323	0.887548	422.684	0.930114	0.0835276	634.575	-0.0270602	0.938396
ENSG00000029725	RABEP1	1285.54	-0.0883956	0.930283	528.644	-0.137206	0.902208	992.987	-0.182913	0.509112
ENSG00000029993	HMGB3	1612.52	-0.00615382	0.997707	1176.37	-0.033824	0.983613	7356.39	0.606192	5.02633e-07
ENSG00000030066	NUP160	1370.37	0.0266776	0.985173	416.783	-0.999664	0.172899	819.87	-0.458299	0.0553125
ENSG00000030110	BAK1	1994.29	-0.28194	0.458864	1619.81	0.416874	0.547636	3406.44	0.357988	0.0185796
ENSG00000030304	MUSK				0.470929	1.14078	NA
ENSG00000030419	IKZF2	392.956	-0.287411	0.834676	75.9696	-0.897552	0.565944	61.0887	-0.61765	0.395578
ENSG00000030582	GRN	6113.47	-0.186798	0.720298	4393.71	0.815862	0.148237	6158.24	0.400795	0.012904
ENSG00000031003	FAM13B	458.044	0.227984	0.722322	142.904	-1.05216	0.247253	182.56	-0.31071	0.476638
ENSG00000031081	ARHGAP31	75.3832	-0.515037	0.52605	84.3953	3.19881	1.32e-07	200.331	0.208062	0.653261
ENSG00000031691	CENPQ	70.5799	0.37401	0.813588	35.6177	-0.727254	0.567364	88.1643	0.0660479	0.931552
ENSG00000031698	SARS1	10471.8	-0.2762	0.563102	9349.07	0.138017	0.896322	5980.21	0.0859527	0.692786
ENSG00000031823	RANBP3	1076.12	-0.00128296	0.999468	1301.6	0.41798	0.482828	1894.03	-0.183965	0.378316
ENSG00000032219	ARID4A	349.259	0.184894	0.83553	100.069	-1.57271	0.0735457	100.522	-0.29449	0.629572
ENSG00000032389	EIPR1	891.33	-0.0417581	0.968526	1036.64	-0.178698	0.826031	1018.75	0.11722	0.630373
ENSG00000032444	PNPLA6	1504.42	-0.55129	0.0839169	1721.4	0.329136	0.758407	1695.75	0.0977633	0.768032
ENSG00000032742	IFT88	204.728	0.178493	0.836864	156.54	0.411114	0.57899	121.661	-0.408674	0.437421
ENSG00000033011	ALG1	689.286	0.114754	0.891818	1100.98	0.22393	0.782409	1212.37	-0.0812567	0.774989
ENSG00000033030	ZCCHC8	530.509	-0.100797	0.917546	263.908	-0.371128	0.699364	476.672	-0.168609	0.547453
ENSG00000033050	ABCF2	1731.36	0.0134202	0.992096	2764.36	-0.222102	0.74062	2893.81	-0.148704	0.447532
ENSG00000033100	CHPF2	1684.81	-0.239971	0.598687	1811.63	0.272794	0.658418	1655.8	0.487124	0.000917445
ENSG00000033122	LRRC7	16.9369	-0.494263	0.811081	17.5985	-4.03494	0.0021095	10.4117	-1.73483	0.173221
ENSG00000033170	FUT8	431.837	-0.92338	0.0994536	213.476	-0.74279	0.192832	332.558	-0.157863	0.63975
ENSG00000033178	UBA6	2150.53	-1.18783	0.0305756	392.355	-0.881288	0.472367	602.124	0.00423564	0.993871
ENSG00000033327	GAB2	160.77	-1.57829	0.0160043	85.3651	-0.650862	0.600422	61.8114	0.879436	0.0576058
ENSG00000033627	ATP6V0A1	1023.96	0.138795	0.840349	1385.03	1.28785	0.00216086	1183.09	-0.0776557	0.797364
ENSG00000033800	PIAS1	1115.56	0.288697	0.610919	516.876	0.722985	0.164965	553.709	-0.0594076	0.870914
ENSG00000033867	SLC4A7	410.892	0.090075	0.940412	141.289	-0.655377	0.69659	155.677	-0.168598	0.828267
ENSG00000034152	MAP2K3	1514.99	0.168414	0.818615	2275.69	0.353238	0.593804	3933.73	0.0671338	0.79035
ENSG00000034239	EFCAB1	64.6332	0.738768	0.344424	11.8724	-3.74531	0.0118844	11.8556	-0.902701	0.557326
ENSG00000034510	TMSB10	67307.6	-0.286215	0.565044	67501.9	0.0485734	0.972613	68966.2	0.313936	0.0620557
ENSG00000034533	ASTE1	126.164	0.124921	0.91374	75.3854	-0.850612	0.346046	124.751	-0.115985	0.84329
ENSG00000034677	RNF19A	776.719	-0.266064	0.690391	179.17	-1.52278	0.203131	241.787	0.317818	0.343192
ENSG00000034693	PEX3	456.642	0.284025	0.71536	187.273	-1.17293	0.0346425	416.651	-0.208207	0.564626
ENSG00000034713	GABARAPL2	961.088	-0.231127	0.631497	929.459	0.534213	0.368	883.14	0.0346086	0.921077
ENSG00000035115	SH3YL1	1692.41	-0.159362	0.836864	663.611	-2.50481	4.06e-07	223.967	-0.015809	0.977503
ENSG00000035141	FAM136A	1900.72	-0.0493328	0.954194	2147.78	-0.806106	0.132789	1667.42	-0.376611	0.0106463
ENSG00000035403	VCL	3652.62	-0.275522	0.659106	1957.96	-0.0432796	0.972753	3567.96	-0.187899	0.410856
ENSG00000035499	DEPDC1B	56.3681	0.26666	0.905242	83.9229	-0.460435	0.686327	440.381	-0.247703	0.427986
ENSG00000035664	DAPK2	174.169	-0.846282	0.161577	162.238	-0.471318	0.556084	38.7941	-0.338123	0.751999
ENSG00000035681	NSMAF	1940.02	0.0363169	0.969897	1191.19	-0.400136	0.651755	1135.69	-0.0606511	0.863166
ENSG00000035687	ADSS2	1738.59	0.109627	0.893816	693.958	-0.198701	0.828902	982.735	-0.291975	0.151798
ENSG00000035720	STAP1	1.37595	-0.657648	NA				0.336173	1.98908	NA
ENSG00000035862	TIMP2	2280.55	-0.330025	0.46939	2056.57	0.51192	0.343009	1530.04	1.10808	3.39121e-14
ENSG00000035928	RFC1	1541.73	-0.606477	0.14893	677.006	-0.181046	0.871321	1037.26	-0.264747	0.240406
ENSG00000036054	TBC1D23	642.696	-0.0399751	0.979676	150.057	-1.06565	0.122127	245.185	0.209178	0.597616
ENSG00000036257	CUL3	2275.13	-0.0854372	0.936952	570.107	-1.38983	0.0153116	757.475	-0.105703	0.769216
ENSG00000036448	MYOM2				0.437221	2.24251	NA
ENSG00000036530	CYP46A1	8.63764	-1.47544	0.405486	0.715152	-1.00855	NA	1.3216	0.879436	NA
ENSG00000036549	ZZZ3	1158	0.0705065	0.935485	496.227	-0.782366	0.399821	564.42	-0.303938	0.245394
ENSG00000036565	SLC18A1	0.291538	-1.62201	NA
ENSG00000036672	USP2	17.5834	1.32489	0.378051	59.4679	-0.212247	0.896659	33.4481	-1.08003	0.0812888
ENSG00000036828	CASR	7.74722	-0.191214	0.965585	5.2864	-0.736474	0.835646	3.04842	0.245465	NA
ENSG00000037042	TUBG2	352.589	0.228949	0.777122	606.908	0.983127	0.0314399	425.221	0.161959	0.65012
ENSG00000037241	RPL26L1	793.732	0.0175418	0.991036	1117.25	0.324569	0.704797	1310.44	0.0311428	0.919563
ENSG00000037280	FLT4	1.35353	0.931591	NA	1.12285	1.4674	NA	0.693414	1.61487	NA
ENSG00000037474	NSUN2	2488.65	0.160064	0.792391	1615.36	-0.158663	0.834003	3855.35	-0.0206089	0.934888
ENSG00000037637	FBXO42	580.976	0.236325	0.731778	434.654	0.544026	0.363631	524.951	-0.108352	0.745375
ENSG00000037749	MFAP3	1461.83	0.0142513	0.994738	467.752	-0.666867	0.430428	621.683	-0.0480038	0.919137
ENSG00000037757	MRI1	867.903	0.0673358	0.945688	429.653	-0.634939	0.392767	629.94	-0.261221	0.221257
ENSG00000037897	METTL1	269.902	0.482125	0.337543	457.209	0.312731	0.704095	1006.41	-0.0562592	0.849123
ENSG00000037965	HOXC8	215.926	0.0470115	0.973369	237.266	0.239864	0.796465	316.242	-0.0297271	0.950476
ENSG00000038002	AGA	97.1302	-1.43127	0.0166073	65.2073	-0.0329103	0.98281	109.729	0.290637	0.532761
ENSG00000038210	PI4K2B	773.424	-0.108358	0.933817	219.211	-0.962495	0.192088	379.867	-0.1054	0.795386
ENSG00000038219	BOD1L1	1600.2	0.0620207	0.952816	339.567	-0.642741	0.54662	671.286	0.299569	0.205375
ENSG00000038274	MAT2B	1766.8	0.52024	0.137236	520.178	-0.813354	0.24544	1303.84	-0.336765	0.0921092
ENSG00000038295	TLL1	33.3898	-0.219723	0.91374	2.76461	-4.04202	0.232786	14.8858	-0.189765	0.909701
ENSG00000038358	EDC4	1117.31	-0.00474221	0.997707	1181.76	0.407028	0.626868	1780.16	-0.061074	0.834375
ENSG00000038382	TRIO	1558.61	0.120065	0.893164	487.433	-0.56925	0.581248	946.838	0.0633802	0.897621
ENSG00000038427	VCAN	2728.77	-1.06268	0.00291939	484.753	-2.51091	0.230422	860.745	-0.442786	0.0897086
ENSG00000038532	CLEC16A	724.406	-0.186851	0.863469	623.034	0.578246	0.373256	857.57	0.0133401	0.972856
ENSG00000038945	MSR1	4.24439	0.660466	NA	8.02735	-2.3589	0.268886	5.00977	-0.54272	NA
ENSG00000039068	CDH1	6830.94	-0.205992	0.797417	1736.67	-6.65272	1.54e-24	4185.22	0.173772	0.464012
ENSG00000039123	MTREX	2208.09	-0.168269	0.815418	894.86	-0.420156	0.616823	1042.71	-0.13175	0.691372
ENSG00000039139	DNAH5	14.4869	-0.386356	0.914447	3.82942	0.354226	0.912968	11.3223	0.132406	0.94372
ENSG00000039319	ZFYVE16	540.734	-0.342601	0.767805	126.733	-0.606695	0.577418	175.492	0.111269	0.854134
ENSG00000039523	RIPOR1	1425.41	-0.541182	0.201606	1129.1	0.592857	0.286039	1366.03	0.194731	0.366229
ENSG00000039537	C6				5.49187	5.86737	0.00652608	0.310775	-1.64964	NA
ENSG00000039560	RAI14	1518.47	-1.22679	0.00128707	387.846	-0.228694	0.813299	1078.8	0.356192	0.160658
ENSG00000039600	SOX30	4.54546	-2.95066	NA	2.2339	2.65765	0.433762	1.06706	1.30236	NA
ENSG00000039650	PNKP	771.761	-0.321139	0.519382	846.604	0.262339	0.730576	999.38	0.331738	0.215072
ENSG00000039987	BEST2	5.17231	-0.976619	NA	3.851	0.95933	0.716001	12.4688	-0.3394	0.852725
ENSG00000040199	PHLPP2	255.605	-0.366867	0.607086	226.455	-0.607908	0.552958	333.667	-0.15456	0.725992
ENSG00000040275	SPDL1	404.867	0.142156	0.859902	331.288	-0.407401	0.655538	876.473	-0.288825	0.23137
ENSG00000040341	STAU2	307.89	0.101027	0.932287	186.242	-0.210812	0.835646	282.294	0.151494	0.733061
ENSG00000040487	SLC66A1	309.193	-0.492871	0.317894	509.097	1.18531	0.00802775	519.826	0.6045	0.00123792
ENSG00000040531	CTNS	293.448	-0.584647	0.200348	284.03	-0.669898	0.218342	325.43	0.386346	0.17309
ENSG00000040608	RTN4R	133.445	-0.819696	0.0717146	100.789	-0.197641	0.835646	186.068	-0.0811313	0.870207
ENSG00000040633	PHF23	913.647	-0.0359208	0.969539	1373.34	1.03426	0.0286068	1397.22	0.0909758	0.758105
ENSG00000040731	CDH10	8.01269	3.88175	0.019056	1.39744	-0.0788607	NA	7.3133	-1.25329	0.496959
ENSG00000040933	INPP4A	739.312	-0.291262	0.74525	304.523	-0.851026	0.351573	295.33	-0.161974	0.666462
ENSG00000041353	RAB27B	4797.04	0.378681	0.687419	265.857	-0.821672	0.441381	596.445	0.383862	0.277517
ENSG00000041357	PSMA4	2721.46	-0.0452691	0.958683	3134.14	-0.0251371	0.982758	3854.2	-0.0141844	0.963044
ENSG00000041515	MYO16	8.76606	0.517487	0.859902	4.78982	-0.369983	0.9067	4.34532	0.739404	NA
ENSG00000041802	LSG1	1092.01	0.671513	0.00893233	872.868	-0.371261	0.570249	1470.63	-0.0801939	0.788271
ENSG00000041880	PARP3	721.779	0.659191	0.128437	487.486	-0.197858	0.834003	460.485	0.387901	0.0833588
ENSG00000041982	TNC	230.78	0.728305	0.275168	575.356	0.930178	0.132789	1111.42	0.418839	0.0344335
ENSG00000041988	THAP3	159.901	-0.148895	0.893503	578.425	0.988764	0.247473	277.535	-0.00808184	0.984422
ENSG00000042062	RIPOR3	2.41114	-2.63367	NA	1.69051	-3.5243	NA	1.96026	4.52046	NA
ENSG00000042088	TDP1	433.993	0.058226	0.953113	497.237	-0.505859	0.396948	872.343	-0.0420401	0.902237
ENSG00000042286	AIFM2	517.736	0.00108063	0.99961	1401.47	0.734097	0.170367	1260.4	-0.190331	0.323525
ENSG00000042317	SPATA7	126.122	-0.142531	0.914963	152.152	-1.55556	0.00940306	41.8884	-0.538569	0.474432
ENSG00000042429	MED17	735.529	-0.167723	0.850174	289.98	-0.212948	0.840118	444.701	-0.229507	0.541644
ENSG00000042445	RETSAT	4699.72	0.163789	0.760686	2050.09	-1.25357	0.00233471	2568.13	0.149331	0.440877
ENSG00000042493	CAPG	14506.8	-0.334926	0.34497	10028.7	-1.68111	0.00558082	7997.4	0.589025	1.88303e-05
ENSG00000042753	AP2S1	3472.11	-0.05776	0.955251	8256.4	1.22323	0.0668771	7491.13	0.104214	0.680248
ENSG00000042781	USH2A	1.31463	1.68114	NA	1.21236	1.62353	NA	0.682979	0.243894	NA
ENSG00000042832	TG	99.1	0.91074	0.0994536	9.83421	-3.00214	0.117376	24.0194	-0.623553	0.488342
ENSG00000042980	ADAM28	3.33415	-0.403897	NA	7.01318	-2.30609	0.262968	7.95519	1.06963	0.56279
ENSG00000043039	BARX2	4.83558	-0.484544	NA	1.80967	-0.243503	NA	2.86267	-2.10548	NA
ENSG00000043093	DCUN1D1	739.737	-0.215857	0.835568	292.539	-0.33694	0.699404	349.602	-0.339337	0.356413
ENSG00000043143	JADE2	3498.25	0.624885	0.0443198	4712.74	-0.105592	0.91199	5242.39	-0.298131	0.0682447
ENSG00000043355	ZIC2	137.81	0.229075	0.856428	181.969	1.34431	0.0457405	288.295	-0.423334	0.181766
ENSG00000043462	LCP2	1.93307	0.305852	NA	0.776941	-3.12938	NA	1.49021	-2.9395	NA
ENSG00000043514	TRIT1	594.383	-0.0939384	0.9092	592.7	0.0478861	0.959306	501.587	0.013643	0.972856
ENSG00000043591	ADRB1	4.11145	0.635523	NA	2.41792	2.20589	0.559111	12.3012	0.406373	0.824113
ENSG00000044090	CUL7	677.889	-0.16761	0.815798	696.592	1.4247	0.00737021	786.397	0.837711	0.000108257
ENSG00000044115	CTNNA1	15139.4	-0.196979	0.741774	9838.42	0.219355	0.731734	15643.2	0.225221	0.247647
ENSG00000044446	PHKA2	979.46	0.159754	0.840535	664.005	-0.226867	0.786143	675.636	-0.0212907	0.957881
ENSG00000044459	CNTLN	255.698	0.175219	0.83499	119.039	-0.611365	0.396968	139.719	-0.565717	0.146286
ENSG00000044524	EPHA3	1.27472	0.145497	NA	0.338631	1.85184	NA	1.05011	-2.39803	NA
ENSG00000044574	HSPA5	15835.3	-0.345405	0.56365	16661.5	0.8317	0.0803673	17790.8	-0.112311	0.586081
ENSG00000046604	DSG2	6124.06	-0.191038	0.849133	1146.93	-2.41547	0.00102365	2142.75	0.108995	0.733758
ENSG00000046647	GEMIN8	467.524	0.198736	0.789466	585.126	0.677633	0.261529	306.449	-0.326183	0.287302
ENSG00000046651	OFD1	1466.22	-0.323264	0.512817	689.244	0.0473468	0.970494	631.353	-0.182128	0.491608
ENSG00000046653	GPM6B	133.22	0.296945	0.836527	101.291	1.73214	0.124114	76.5753	-1.10525	0.00368078
ENSG00000047056	WDR37	529.498	-0.339583	0.692079	202.67	-1.56454	0.00301018	439.3	-0.120488	0.709695
ENSG00000047188	YTHDC2	1090.12	0.357481	0.505452	313.989	-1.10993	0.0991535	417.319	-0.110169	0.803241
ENSG00000047230	CTPS2	533.076	-0.0673135	0.945307	437.882	-0.870935	0.21876	483.954	0.186	0.636743
ENSG00000047249	ATP6V1H	1694.17	-0.266325	0.5596	1104.22	0.430395	0.544514	1507.52	0.236739	0.285123
ENSG00000047315	POLR2B	3242.71	-0.0857923	0.905164	1901.75	-0.0913736	0.921661	2733.7	-0.152651	0.488059
ENSG00000047346	FAM214A	435.246	0.608791	0.322349	141.683	-0.782804	0.388712	80.1771	0.600677	0.229072
ENSG00000047365	ARAP2	612.335	-0.352204	0.520544	89.7716	-2.3543	0.00759972	116.983	0.622322	0.221028
ENSG00000047410	TPR	3021.2	-0.210482	0.727779	2025.24	0.173246	0.820343	2573.33	-0.143994	0.468555
ENSG00000047457	CP	9.29689	-2.02519	0.348624	21.4291	-0.915541	0.556317	7.95613	-1.33268	0.465165
ENSG00000047578	KATNIP	579.857	-0.127223	0.871306	352.448	0.450372	0.656892	383.579	0.0642925	0.905343
ENSG00000047579	DTNBP1	209.155	-0.480262	0.386685	244.255	0.232906	0.796205	357.025	0.0764899	0.853496
ENSG00000047597	XK	61.7613	0.209156	0.866711	40.654	-0.930232	0.352909	75.5961	-0.669441	0.185781
ENSG00000047617	ANO2	1.34934	-2.24197	NA				2.35808	4.75718	NA
ENSG00000047621	C12orf4	261.023	0.168405	0.860095	198.778	0.0484999	0.959444	368.017	0.338867	0.250842
ENSG00000047634	SCML1	215.449	0.223044	0.793377	78.0438	0.166917	0.9067	174.093	-0.132467	0.782006
ENSG00000047644	WWC3	612.562	-0.235369	0.686998	296.095	0.626754	0.441381	306.795	-0.0765092	0.865139
ENSG00000047648	ARHGAP6	25.91	-1.48331	0.0921068	19.9189	0.125676	0.954386	1.8965	-2.12753	NA
ENSG00000047662	FAM184B	2.21446	-0.319394	NA	3.21553	0.357982	0.931409	1.8172	-0.0761609	NA
ENSG00000047849	MAP4	8404.77	-0.344094	0.40111	5026.77	0.21896	0.758525	7754.77	0.140603	0.494875
ENSG00000047932	GOPC	1195.31	0.391732	0.434402	356.281	-0.667577	0.422352	613.571	0.128557	0.682468
ENSG00000047936	ROS1	1908.92	0.779035	0.0408333	399.088	-0.117141	0.910259	953.724	1.27518	1.21301e-18
ENSG00000048028	USP28	823.588	0.530173	0.128437	218.552	-1.11197	0.126561	449.455	-0.352399	0.14973
ENSG00000048052	HDAC9	217.594	-0.390153	0.803397	33.6476	-0.545416	0.788551	95.9195	1.72475	3.48093e-06
ENSG00000048140	TSPAN17	2263.28	-0.224619	0.669025	1825.27	-0.730736	0.132999	1753.86	0.166103	0.40364
ENSG00000048162	NOP16	2093.37	0.258573	0.654458	3076.52	0.340542	0.651372	4401.18	-0.14087	0.466156
ENSG00000048342	CC2D2A	396.508	0.280921	0.733741	392.397	-0.210601	0.78418	363.3	0.112663	0.78943
ENSG00000048392	RRM2B	1293.46	0.184349	0.885779	834.724	-1.90422	0.0280021	463.18	-0.313276	0.277517
ENSG00000048405	ZNF800	560.142	0.0329595	0.981077	237.62	-0.281856	0.780916	141.569	0.121598	0.850994
ENSG00000048462	TNFRSF17							0.543725	2.66833	NA
ENSG00000048471	SNX29	571.242	0.108839	0.890967	188.457	-0.78319	0.325142	251.506	0.109887	0.79714
ENSG00000048540	LMO3	1.75327	0.0395096	NA	4.79777	0.824285	0.81786	3.85472	-0.59796	NA
ENSG00000048544	MRPS10	1666.47	-0.218122	0.732751	837.648	0.00843834	0.992989	1106.66	0.0183876	0.952455
ENSG00000048545	GUCA1A	1.64014	-0.822968	NA	0.779382	0.782644	NA	0.529304	-0.187038	NA
ENSG00000048545	GUCA1A	1.64014	-0.822968	NA	0.779382	0.782644	NA	0.529304	-0.187038	NA
ENSG00000048649	RSF1	842.317	-0.192843	0.837495	343.237	0.303769	0.771526	368.994	-0.508258	0.0949098
ENSG00000048707	VPS13D	2087.12	0.144214	0.81533	571.737	-0.392049	0.536202	775.26	0.265455	0.376835
ENSG00000048740	CELF2							0.330667	0.213357	NA
ENSG00000048828	FAM120A	6267.4	0.0366708	0.980561	3384.09	-0.803254	0.326535	3481.37	-0.807366	0.000277544
ENSG00000048991	R3HDM1	917.004	-1.01337	0.00257788	425.293	0.69416	0.392767	963.978	-0.274452	0.244445
ENSG00000049089	COL9A2	3.32034	2.92707	NA	11.9507	-0.415527	0.818928	7.56406	-0.597509	0.763289
ENSG00000049130	KITLG	279.581	2.49168	1.21e-11	21.6809	-5.98223	0.000148282	82.1436	-0.199804	0.786225
ENSG00000049167	ERCC8	537.458	0.173804	0.803397	242.42	-1.12087	0.0888129	212.857	0.0178732	0.970973
ENSG00000049192	ADAMTS6	84.4976	-3.06231	0.000229103	5.64382	-1.81236	0.526393	43.8105	2.89453	1.89977e-07
ENSG00000049239	H6PD	1325.47	-0.368109	0.336566	1853.93	1.94869	0.000541389	377.996	-0.00135747	0.997582
ENSG00000049245	VAMP3	2630.99	-0.429156	0.237406	1450.42	0.152655	0.835443	1849.17	0.395662	0.00495
ENSG00000049246	PER3	57.9454	-0.138304	0.944135	36.8284	2.35247	0.0509162	47.4543	-0.358344	0.677236
ENSG00000049247	UTS2				0.543788	-2.6161	NA
ENSG00000049249	TNFRSF9	11.0103	-0.824983	0.775978	4.43376	2.85558	0.199618	16.1169	1.98107	0.063451
ENSG00000049283	EPN3	161.444	2.22592	0.00296911	164.192	-9.66196	1.54e-12	5.01306	-0.187683	NA
ENSG00000049323	LTBP1	10902.6	-0.457815	0.443774	2371.26	2.39598	0.00308014	1495.42	0.0282485	0.943858
ENSG00000049449	RCN1	4508.49	-0.015208	0.993054	6811.14	1.19912	0.13617	5056.55	0.114232	0.651721
ENSG00000049540	ELN	2.72781	0.601396	NA	2.19496	-1.01342	NA	1.07438	-0.138709	NA
ENSG00000049541	RFC2	417.182	0.0255347	0.987502	976.858	0.0127934	0.993186	1524.22	-0.17749	0.382168
ENSG00000049618	ARID1B	1180.26	0.269932	0.642176	465.311	-0.344441	0.720932	793.376	-0.158269	0.63119
ENSG00000049656	CLPTM1L	2482.92	-0.0232878	0.981243	2489.41	0.283896	0.645557	2855.51	-0.159086	0.399842
ENSG00000049759	NEDD4L	2266.37	0.0554148	0.946635	1142.96	-1.69776	0.000482033	2999.54	0.818833	2.31753e-11
ENSG00000049768	FOXP3	10.392	0.313036	0.93628	17.6946	1.15885	0.309924	8.05307	0.0186015	0.993296
ENSG00000049769	PPP1R3F	142.719	-0.185408	0.883832	187.165	0.137989	0.90698	74.113	-0.134002	0.849773
ENSG00000049860	HEXB	2142.92	-0.157363	0.854007	2345.21	0.929392	0.22862	1771.42	0.110856	0.700035
ENSG00000049883	PTCD2	479.994	0.296799	0.636388	312.823	0.898382	0.158208	312.752	-0.192603	0.548049
ENSG00000050130	JKAMP	863.266	-0.114462	0.903555	658.726	-0.573645	0.431034	481.656	0.0293546	0.943024
ENSG00000050165	DKK3	1.58723	-1.20014	NA	0.832395	3.16868	NA	3.48116	0.364498	NA
ENSG00000050327	ARHGEF5	1445.03	-0.386061	0.355103	630.747	-2.21954	7.17e-09	1113.89	0.427463	0.00627727
ENSG00000050344	NFE2L3	366.315	0.484185	0.676095	400.172	0.874636	0.121845	570.63	0.444786	0.0421509
ENSG00000050393	MCUR1	933.306	-0.428564	0.258758	494.223	-0.118737	0.91839	729.617	-0.0194384	0.957159
ENSG00000050405	LIMA1	5076.95	-0.734034	0.1924	679.275	-0.807845	0.295114	3675.13	0.669209	3.19022e-05
ENSG00000050426	LETMD1	1432.92	0.000609992	0.999708	1761.6	-0.0424374	0.972125	745.759	-0.225003	0.383364
ENSG00000050438	SLC4A8	14.8973	-0.621336	0.76105	97.8288	3.27594	0.00156493	10.9702	-1.42687	0.27641
ENSG00000050555	LAMC3	0.479442	-0.986273	NA	1.88726	0.577384	NA	0.896458	-1.18036	NA
ENSG00000050628	PTGER3	0.351214	-0.459427	NA
ENSG00000050730	TNIP3	4.00699	0.695544	NA	2.93353	4.95276	0.099957	18.2439	1.25695	0.238384
ENSG00000050748	MAPK9	1708.73	-0.187096	0.809573	1214.95	-0.540064	0.468951	1393.87	-0.114614	0.68051
ENSG00000050767	COL23A1				1.16926	-2.03096	NA	0.985664	1.3327	NA
ENSG00000050820	BCAR1	2038.19	0.089582	0.911296	1641.83	0.920812	0.0932009	2808.94	-0.0923456	0.725987
ENSG00000051009	FHIP1B	778.749	-0.229679	0.690836	440.749	0.29217	0.687868	614.842	0.00110728	0.998303
ENSG00000051108	HERPUD1	1446.91	-0.165412	0.868019	1081.91	0.456347	0.62552	727.354	0.519278	0.00403994
ENSG00000051128	HOMER3	1398.26	-0.839712	0.0348262	991.668	0.565308	0.396612	1050.66	0.497836	0.00210864
ENSG00000051180	RAD51	73.2813	-0.0717579	0.982883	203.018	-0.125098	0.939578	571.634	0.060237	0.858245
ENSG00000051341	POLQ	110.652	0.390577	0.940187	121.774	-0.841551	0.343911	372.832	-0.276942	0.399844
ENSG00000051382	PIK3CB	694.913	-0.101038	0.920344	301.752	-0.602271	0.400863	381.702	-0.294832	0.347799
ENSG00000051523	CYBA	1.20637	-0.221272	NA	1.36157	3.80213	NA	1.02363	-0.382959	NA
ENSG00000051596	THOC3	1031.45	0.129352	0.867751	897.941	-0.634209	0.227193	2443.11	0.121141	0.682468
ENSG00000051620	HEBP2	2549.32	-0.400365	0.261413	1349.42	-1.14736	0.0750614	1011.91	0.10052	0.735335
ENSG00000051825	MPHOSPH9	224.402	0.502564	0.395119	227.497	1.50678	0.0300603	384.397	-0.191708	0.692684
ENSG00000052126	PLEKHA5	1266.63	0.164502	0.782972	165.944	-2.37137	4.05e-05	810.263	0.209999	0.343512
ENSG00000052344	PRSS8	2014.96	-0.655104	0.0223365	1164.04	-9.90629	5.55e-46	73.7675	2.10394	9.99714e-09
ENSG00000052723	SIKE1	862.511	-0.528267	0.377088	371.172	0.203549	0.865616	450.382	0.25496	0.423733
ENSG00000052749	RRP12	1845.75	0.323029	0.531198	2785.78	0.198725	0.818928	2719.82	-0.387263	0.0257563
ENSG00000052795	FNIP2	231.888	-0.349718	0.728672	50.4709	-0.0888507	0.961434	101.651	-0.387303	0.408376
ENSG00000052802	MSMO1	3199.09	-0.643552	0.461452	1406.85	-0.0492377	0.963973	1924.32	0.494714	0.00928025
ENSG00000052841	TTC17	1872.11	-0.184036	0.797438	985.498	0.272204	0.756734	997.728	0.228187	0.289001
ENSG00000052850	ALX4	8.70034	0.680437	0.822911	6.56559	-2.7172	0.262592	0.508549	-0.688854	NA
ENSG00000053108	FSTL4	8.93201	0.316798	0.928326	1.07827	2.37297	NA	2.75966	0.519775	NA
ENSG00000053254	FOXN3	446.411	0.487048	0.325221	293.133	-1.67041	0.010893	227.345	-0.226613	0.669528
ENSG00000053328	METTL24	1.54279	1.19916	NA	0.543837	-2.6162	NA
ENSG00000053371	AKR7A2	614.218	-0.207034	0.775946	1228.61	0.476353	0.55686	1047.95	0.0598528	0.858245
ENSG00000053372	MRTO4	1503.16	0.176801	0.77012	2623.31	0.331088	0.659446	4079.6	-0.173029	0.290882
ENSG00000053438	NNAT	24.7535	0.238502	0.918436	6.25214	-2.16526	0.478968	13.6007	-0.466257	0.762626
ENSG00000053501	USE1	264.4	0.434012	0.431784	802.534	1.20191	0.0441956	453.559	0.123037	0.734349
ENSG00000053524	MCF2L2	248.483	-3.13273	7.22e-10	111.699	0.142025	0.907364	127.616	1.76332	4.31677e-07
ENSG00000053702	NRIP2	18.714	0.225052	0.936827	12.2471	-0.0432647	0.986298	33.31	-0.163669	0.880919
ENSG00000053747	LAMA3	84771.7	-1.59825	0.00078776	2375.9	-2.97434	2.09e-12	21815.7	1.70844	2.33654e-32
ENSG00000053770	AP5M1	1047.53	0.372696	0.484022	465.285	-1.36263	0.106023	390.357	-0.372974	0.198409
ENSG00000053900	ANAPC4	611.75	-0.142019	0.856774	360.055	-0.668061	0.242329	365.41	-0.225617	0.481585
ENSG00000053918	KCNQ1	3.73666	-3.49598	NA	1.04467	-2.04566	NA	1.26804	1.82428	NA
ENSG00000054116	TRAPPC3	1697.58	-0.0895019	0.904825	2316.66	0.0194485	0.985978	2476.03	0.209408	0.23074
ENSG00000054118	THRAP3	3435.33	-0.14417	0.859069	1967.53	-0.110753	0.904165	4218.03	-0.156289	0.468903
ENSG00000054148	PHPT1	2036.43	0.223405	0.751379	4399.27	0.445854	0.606293	2315.91	-0.25067	0.297178
ENSG00000054179	ENTPD2	699.721	-0.618138	0.386248	2588.72	2.2718	1.83e-07	298.477	-0.210337	0.612866
ENSG00000054219	LY75	1811.95	0.627156	0.0829243	331.868	-1.29895	0.10858	448.775	-0.358261	0.222566
ENSG00000054267	ARID4B	662.198	0.0387444	0.981077	172.05	-0.799387	0.588129	262.586	-0.411645	0.230544
ENSG00000054277	OPN3	679.391	-0.37085	0.471017	568.972	-1.23309	0.00412576	295.86	0.413301	0.126066
ENSG00000054282	SDCCAG8	507.208	-0.23516	0.754175	293.511	0.49142	0.467524	244.552	0.000559247	0.999422
ENSG00000054356	PTPRN				1.86699	-2.64387	NA	0.934895	0.0486006	NA
ENSG00000054392	HHAT	151.08	0.68774	0.322349	72.4327	-1.71996	0.00812934	45.6846	0.158103	0.864901
ENSG00000054523	KIF1B	1114.48	0.0726649	0.953382	492.464	-0.991453	0.133668	619.028	-0.0372339	0.931645
ENSG00000054598	FOXC1	1080.87	0.366271	0.519055	442.808	-0.35461	0.657448	523.682	-0.0879855	0.788622
ENSG00000054611	TBC1D22A	561.09	-0.274517	0.608579	589.862	-0.207722	0.805061	667.037	0.0360456	0.922652
ENSG00000054654	SYNE2	2432.62	0.87191	0.000490581	504.396	-2.92445	4.4e-10	784.553	0.523222	0.00587551
ENSG00000054690	PLEKHH1	198.282	0.0199037	0.991611	187.361	-2.56335	4.34e-06	98.9798	0.425203	0.542341
ENSG00000054793	ATP9A	826.894	-0.20496	0.798295	541.494	-1.01825	0.243367	934.049	0.13044	0.603688
ENSG00000054938	CHRDL2	0.494067	2.49508	NA	2.56361	3.52858	0.299755	0.866542	0.184031	NA
ENSG00000054965	FAM168A	731.672	0.102303	0.906278	483.715	-0.0238391	0.983569	617.771	-0.0379276	0.914114
ENSG00000054967	RELT	236.24	-0.0229458	0.989796	238.413	0.320918	0.643937	502.338	0.0297525	0.937384
ENSG00000054983	GALC	2.31127	-1.0102	NA	1.21915	0.11923	NA	0.623138	-2.65314	NA
ENSG00000055044	NOP58	3293.68	0.114659	0.873267	2830.69	-0.446888	0.431902	4085.08	-0.168005	0.494654
ENSG00000055070	SZRD1	2711.78	-0.00997732	0.993909	2995.74	0.338443	0.588311	4607.93	-0.0639493	0.799589
ENSG00000055118	KCNH2	2.67791	-4.48909	NA	2.32755	-0.248461	0.956665	5.6025	0.0082156	NA
ENSG00000055130	CUL1	2136.22	-0.196742	0.711664	1947.32	-0.720473	0.112521	2277.99	-0.136712	0.507731
ENSG00000055147	FAM114A2	559.2	-0.569177	0.261267	253.73	0.37379	0.673299	299.348	0.0878911	0.833711
ENSG00000055163	CYFIP2	233.318	0.885176	0.0765456	701.493	-1.57378	0.0112351	412.453	-0.862574	0.000882749
ENSG00000055208	TAB2	2009.73	-0.143144	0.846426	624.3	-0.773914	0.368052	724.151	0.164898	0.534492
ENSG00000055211	GINM1	671.65	0.0933957	0.907828	452.073	0.113844	0.904729	292.296	-0.370098	0.149938
ENSG00000055332	EIF2AK2	2272.38	-0.557698	0.36611	706.995	-1.44468	0.0229983	1291.58	1.18107	1.72385e-09
ENSG00000055483	USP36	1682.34	0.230739	0.683603	1004.87	0.131555	0.866464	1357.96	-0.189986	0.373197
ENSG00000055609	KMT2C	1244.69	0.172418	0.797576	275.211	-0.982997	0.261279	316.065	-0.0080285	0.984282
ENSG00000055732	MCOLN3	87.5363	-0.855917	0.103992	58.9584	-1.62715	0.0275582	103.113	0.219515	0.693764
ENSG00000055813	CCDC85A	6.23813	-0.650817	0.89401	2.30487	3.57278	0.27868	1.44949	-0.808766	NA
ENSG00000055917	PUM2	2967.97	0.0772252	0.950391	981.991	-1.37968	0.0622022	730.034	-0.513035	0.034215
ENSG00000055950	MRPL43	750.929	-0.0318411	0.97682	1877.89	0.598038	0.453266	1716.82	-0.119513	0.624007
ENSG00000055955	ITIH4	9.66536	-0.955405	0.767321	7.07054	0.972131	0.709731	1.16636	1.75648	NA
ENSG00000055957	ITIH1	0.28906	0.122059	NA	0.616819	-0.370497	NA	0.458802	-2.21392	NA
ENSG00000056050	HPF1	247.32	-0.50029	0.226313	214.245	-0.087752	0.949922	244.779	-0.127597	0.7611
ENSG00000056097	ZFR	2198.56	0.048864	0.974357	608.358	-0.358858	0.808751	1073.56	-0.405478	0.101535
ENSG00000056277	ZNF280C	90.6969	0.323411	0.787931	31.4911	-0.543259	0.793358	46.1012	-0.472753	0.471852
ENSG00000056291	NPFFR2	0.59561	1.06351	NA	0.788461	0.898382	NA	0.369636	2.10396	NA
ENSG00000056487	PHF21B	14.8914	4.19438	0.000194049	58.5196	-2.22786	0.0080914	18.9002	0.284708	0.863087
ENSG00000056558	TRAF1	98.8648	0.0450172	0.980002	41.802	-0.576227	0.651755	25.454	1.51657	0.0485407
ENSG00000056586	RC3H2	1833.99	-0.054836	0.958683	916.816	0.10388	0.914811	675.658	-0.528875	0.00425103
ENSG00000056736	IL17RB	59.5719	0.134161	0.933115	92.5443	-0.624824	0.487923	119.638	-0.936966	0.00258364
ENSG00000056972	TRAF3IP2	1748.41	0.319275	0.52605	747.884	-1.19625	0.027135	1281.74	0.238549	0.39466
ENSG00000057019	DCBLD2	6191.23	-0.566972	0.444774	1385.51	0.00256623	0.998871	2558.93	0.654223	0.000539127
ENSG00000057149	SERPINB3	49.3918	0.41747	0.716409	5.58976	-3.97477	0.0655077	381.109	-0.100368	0.778939
ENSG00000057252	SOAT1	517.804	-0.330091	0.784749	182.394	0.106751	0.945046	487.3	0.116034	0.79714
ENSG00000057294	PKP2	3061.54	-0.12542	0.840535	542.905	-1.53117	0.0160214	1540.62	0.00841649	0.982428
ENSG00000057468	MSH4	1.92845	-0.924994	NA				0.681881	0.252109	NA
ENSG00000057608	GDI2	9495.74	-0.112586	0.870853	10494	-0.248251	0.712163	8096.83	-0.221095	0.211823
ENSG00000057657	PRDM1	652.216	-2.82309	2.62e-16	43.6845	-2.15994	0.0224741	113.856	0.866939	0.0755457
ENSG00000057663	ATG5	906.457	-0.438607	0.326639	458.896	-0.373053	0.59555	538.467	-0.0491288	0.891575
ENSG00000057704	TMCC3	262.957	-2.12978	2.15e-08	18.5571	-0.518017	0.824998	102.764	1.9243	2.06384e-09
ENSG00000057757	PITHD1	785.373	-0.279442	0.617911	945.047	0.717209	0.25197	1230.04	-0.199214	0.327607
ENSG00000057935	MTA3	956.756	0.0344387	0.970437	669.52	-0.573803	0.353554	467.054	0.0214265	0.957572
ENSG00000058056	USP13	304.387	-0.186472	0.811081	299.965	0.703259	0.406028	472.52	0.13607	0.709544
ENSG00000058063	ATP11B	1999.63	-0.592672	0.431496	478.504	-1.21196	0.127227	578.726	-0.00252119	0.994585
ENSG00000058085	LAMC2	97969	-2.43625	0.0154118	3142.76	-2.03816	0.000472841	28793.8	1.5819	1.19359e-17
ENSG00000058091	CDK14	620.255	-0.290451	0.795839	230.069	-0.4733	0.623602	334.362	0.437377	0.257715
ENSG00000058262	SEC61A1	9090.4	-0.089164	0.901315	9632.95	0.514559	0.378375	11387.4	0.22763	0.129218
ENSG00000058272	PPP1R12A	967.466	-0.0229272	0.991611	229.227	-2.08594	0.0514149	570.49	-0.378804	0.764949
ENSG00000058335	RASGRF1	5.20912	-0.838588	NA	4.77404	2.04517	0.452017	23.7995	0.639191	0.528044
ENSG00000058404	CAMK2B	137.881	2.8118	0.09806	344.922	0.042861	0.974669	56.0893	-1.21464	0.0468804
ENSG00000058453	CROCC	461.878	0.776384	0.0480286	195.517	-0.179469	0.865316	267.915	-0.238859	0.475705
ENSG00000058600	POLR3E	889.425	0.244944	0.654458	880.45	0.120399	0.893099	1361.6	0.113199	0.691105
ENSG00000058668	ATP2B4	3516.04	-1.01668	0.0543549	386.233	-1.21652	0.0391737	635.422	0.129765	0.698834
ENSG00000058673	ZC3H11A	4550.29	0.0524302	0.953382	1869.25	-0.606156	0.386441	1965.63	-0.0232976	0.94176
ENSG00000058729	RIOK2	676.591	0.0253528	0.982883	416.903	0.384149	0.576593	442.654	-0.207835	0.502318
ENSG00000058799	YIPF1	529.322	-0.306115	0.534829	479.132	-0.165527	0.83947	390.319	0.155906	0.646565
ENSG00000058804	NDC1	1252.06	0.385925	0.439931	826.398	-0.826447	0.130271	1291.85	-0.396507	0.031165
ENSG00000058866	DGKG	9.55571	2.83649	0.030322	48.2508	0.862542	0.370597	342.739	0.668814	0.0012097
ENSG00000059122	FLYWCH1	1409.7	-0.280574	0.657821	1053.68	1.10832	0.0204913	933.244	0.000902803	0.998323
ENSG00000059145	UNKL	119.541	1.32292	0.00891716	103.833	0.48984	0.575134	190.458	-0.37061	0.435986
ENSG00000059377	TBXAS1	19.6108	0.219288	0.94312	181.602	1.0579	0.0688298	46.1159	-0.402456	0.560842
ENSG00000059378	PARP12	449.157	-0.562025	0.235263	423.653	-0.721897	0.162444	909.436	1.5783	2.38451e-18
ENSG00000059573	ALDH18A1	1720.64	0.201519	0.718264	2902.33	0.0199951	0.983792	3650.56	-0.484293	0.000873933
ENSG00000059588	TARBP1	906.731	0.373149	0.610919	693.784	-0.168049	0.837168	752.249	0.0106861	0.975229
ENSG00000059691	GATB	648.211	0.15831	0.809489	686.553	-0.0240901	0.983846	1008.69	0.0330653	0.919245
ENSG00000059728	MXD1	2513.33	-0.937782	0.0234856	530.705	-0.803197	0.408849	528.989	-0.365731	0.359432
ENSG00000059758	CDK17	565.536	-0.0410623	0.984748	144.816	-1.22544	0.398997	272.543	-0.36993	0.356112
ENSG00000059769	DNAJC25	326.231	-0.125622	0.890545	177.091	0.495189	0.510961	252.263	-0.163059	0.651721
ENSG00000059804	SLC2A3	550.935	-3.90882	2.25e-18	142.112	3.59083	6.3e-06	535.269	1.05893	2.58789e-10
ENSG00000059915	PSD	43.9713	0.391703	0.763056	79.7428	0.393642	0.661704	20.3857	-0.416908	0.738567
ENSG00000060069	CTDP1	491.527	-0.126449	0.867892	394.751	0.0749205	0.929979	722.313	0.178413	0.48108
ENSG00000060138	YBX3	10151.5	-0.0125824	0.992975	6809.66	-0.357616	0.567222	12694.4	-0.049639	0.839914
ENSG00000060140	STYK1	53.2564	-0.215451	0.886743	10.416	-5.91141	0.00279244	88.2404	1.27608	0.000521022
ENSG00000060237	WNK1	4029.56	0.441421	0.442617	1352.64	-0.511977	0.672289	2831.71	0.0399137	0.912134
ENSG00000060339	CCAR1	1971.23	0.262544	0.604322	1030.75	-0.504105	0.464422	1287.55	-0.118493	0.697211
ENSG00000060491	OGFR	1037.36	-0.275696	0.6643	1677.48	0.301341	0.657448	2264.06	0.544706	6.52995e-05
ENSG00000060558	GNA15	2221.82	-0.512953	0.0705248	1003.14	-0.179028	0.830054	1881.92	0.671893	2.81145e-05
ENSG00000060566	CREB3L3							0.97762	-1.56728	NA
ENSG00000060642	PIGV	632.464	0.176768	0.819425	471.176	-0.45693	0.557246	237.648	0.338938	0.257512
ENSG00000060656	PTPRU	3623.07	0.35622	0.290908	2970.51	-0.527981	0.502771	2471.81	-0.621078	1.21276e-05
ENSG00000060688	SNRNP40	872.887	0.102291	0.901318	1113.95	0.18444	0.864602	1636.63	-0.425894	0.00934062
ENSG00000060749	QSER1	857.483	0.358856	0.533837	256.912	-0.772757	0.506628	451.204	-0.0945356	0.839142
ENSG00000060762	MPC1	653.22	0.380468	0.609642	450.13	-0.352809	0.609967	820.65	-0.161266	0.526361
ENSG00000060971	ACAA1	1125.26	-0.163742	0.842134	2093.77	0.623286	0.341747	1785.96	0.224011	0.25874
ENSG00000060982	BCAT1	14.1577	-1.09178	0.543526	4.20849	1.73149	0.601818	15.3859	0.45293	0.742094
ENSG00000061273	HDAC7	1097.29	-0.199607	0.686187	1109.71	0.23028	0.742845	2459	0.169171	0.355047
ENSG00000061337	LZTS1	0.925376	1.49587	NA	6.61495	5.15625	0.0421746	14.5327	-0.936295	0.415689
ENSG00000061455	PRDM6	14.3225	0.280045	0.944135	21.7993	-0.743463	0.53654	22.9961	-0.069219	0.974634
ENSG00000061492	WNT8A				1.47806	-2.8249	NA
ENSG00000061656	SPAG4	32.0544	-1.58016	0.0994536	124.357	0.718066	0.399318	16.4647	0.668059	0.571492
ENSG00000061676	NCKAP1	8738.07	-0.43722	0.368967	1756.91	-1.72315	0.0653239	1296.71	0.0688219	0.849168
ENSG00000061794	MRPS35	1559.82	-0.312705	0.435998	1134.97	-0.212123	0.767796	2002.54	-0.170105	0.388439
ENSG00000061918	GUCY1B1	24.0427	-0.403017	0.902572	7.99396	-0.148227	0.955056	27.1214	-0.424804	0.686386
ENSG00000061936	SFSWAP	1047.53	0.0432695	0.959993	835.021	-0.202148	0.774882	1655.95	-0.133894	0.521248
ENSG00000061938	TNK2	1888.18	0.450767	0.310843	948.27	0.433261	0.444134	1983.3	0.267738	0.153312
ENSG00000061987	MON2	690.803	-0.0190723	0.988576	162.356	-0.698425	0.463638	291.073	0.00666111	0.989016
ENSG00000062038	CDH3	8945.08	0.0408815	0.964427	3203.04	-1.84422	1.21e-05	8734.02	0.229903	0.125986
ENSG00000062096	ARSF	0.967532	1.05908	NA
ENSG00000062194	GPBP1	1568.16	-0.141583	0.835504	850.478	-0.340982	0.623777	1070.71	-0.0336805	0.917842
ENSG00000062282	DGAT2	150.37	-0.0758568	0.959156	459.68	0.971326	0.0902981	223.007	0.119889	0.813361
ENSG00000062370	ZNF112	183.427	0.102338	0.936952	55.5588	-0.0778959	0.961434	46.9916	-0.303146	0.717162
ENSG00000062485	CS	9125.23	0.230654	0.586718	7457.42	-0.399862	0.503924	13104.2	-0.330473	0.0292923
ENSG00000062524	LTK	4.21276	0.682264	NA	1.96282	2.56139	NA
ENSG00000062582	MRPS24	1091.99	0.147242	0.883926	2756.58	-0.366833	0.69281	2341.75	0.0622715	0.828399
ENSG00000062598	ELMO2	596.12	-0.100469	0.91543	408.339	-0.193981	0.789348	743.128	0.440719	0.022532
ENSG00000062650	WAPL	1374.98	-0.24249	0.663583	823.596	0.0105583	0.991694	969.084	-0.213876	0.336025
ENSG00000062716	VMP1	5016.29	-0.723205	0.136124	2861.76	-0.1681	0.857621	2373.76	0.0898374	0.806516
ENSG00000062725	APPBP2	534.949	-0.249243	0.831066	197.99	-0.995907	0.241435	199.288	0.209561	0.697806
ENSG00000062822	POLD1	879.034	0.289893	0.777153	973.331	0.360703	0.720912	1964.94	-0.177449	0.375646
ENSG00000063015	SEZ6	0.286587	1.7791	NA				0.393837	2.18793	NA
ENSG00000063046	EIF4B	27231.7	0.344452	0.328784	16178.7	-0.681534	0.249813	11863	-0.538933	2.19853e-05
ENSG00000063127	SLC6A16	26.0194	0.593192	0.765238	31.88	1.13309	0.450199	4.62815	-1.37297	NA
ENSG00000063169	BICRA	287.735	0.436296	0.360165	258.928	0.0763126	0.944799	344.959	-0.187474	0.58243
ENSG00000063176	SPHK2	214.862	0.24747	0.727833	300.617	1.25944	0.0114281	371.358	-0.0398314	0.9265
ENSG00000063177	RPL18	30862.4	-0.0230034	0.985897	58649.9	0.37644	0.637029	35184.8	-0.136723	0.53785
ENSG00000063180	CA11	192.7	1.42646	0.0142423	547.24	1.21972	0.0294152	72.4701	-0.573025	0.234738
ENSG00000063241	ISOC2	1031.78	1.43797	0.00836326	2882.31	0.919764	0.19918	3206.26	-0.558764	0.00018589
ENSG00000063244	U2AF2	4799.83	0.266227	0.56628	4655.24	0.657291	0.260194	9414.6	0.126586	0.490429
ENSG00000063245	EPN1	3646.47	-0.477359	0.264273	4494.31	0.786194	0.113313	3974.11	0.00274782	0.993537
ENSG00000063322	MED29	764.173	0.0745535	0.925641	779.86	0.459584	0.427005	1014.76	0.0911885	0.737951
ENSG00000063438	AHRR	13.8235	1.17088	0.524596	5.01315	0.293905	0.931796	9.46279	-0.297406	0.898144
ENSG00000063587	ZNF275	378.203	0.0706871	0.959434	207.509	-0.089114	0.944486	233.02	-0.0953337	0.833941
ENSG00000063601	MTMR1	920.154	0.168792	0.847306	444.761	-0.552156	0.452806	714.784	-0.208111	0.35855
ENSG00000063660	GPC1	3118.09	0.494129	0.151348	6431.99	2.07671	2.87e-09	5029.54	0.0555344	0.830318
ENSG00000063761	ADCK1	176.119	0.152877	0.872027	276.03	-1.74819	5.08e-05	208.147	-0.244324	0.486536
ENSG00000063854	HAGH	425.738	-0.25976	0.696708	927.983	0.573737	0.32157	971.412	0.228295	0.468555
ENSG00000063978	RNF4	1723.1	-0.343643	0.419417	1533.91	0.672658	0.295009	2538.16	-0.033389	0.907562
ENSG00000064012	CASP8	1317.69	0.298962	0.460958	687.203	-0.164474	0.896769	872.024	0.341896	0.0805987
ENSG00000064042	LIMCH1	172.067	-1.30837	0.0041232	446.904	0.548507	0.558267	482.311	-0.515478	0.0385927
ENSG00000064102	INTS13	1253.9	0.0699333	0.944135	729.164	-0.12904	0.897605	1399.16	-0.101354	0.68901
ENSG00000064115	TM7SF3	4619.55	0.790436	0.0206102	3046.6	-1.86621	0.00035794	5251.71	0.386272	0.0170802
ENSG00000064195	DLX3	0.429721	2.14147	NA	1.76601	0.043051	NA	1.38737	-0.666685	NA
ENSG00000064199	SPA17	127.737	0.15863	0.931822	223.68	0.896928	0.401731	237.363	-0.311513	0.298704
ENSG00000064205	CCN5	4.06715	-1.3882	NA	22.8278	-0.21336	0.891559	6.36835	0.40716	NA
ENSG00000064225	ST3GAL6	51.088	0.602357	0.617153	77.4017	1.16721	0.13298	44.3725	0.272895	0.750148
ENSG00000064270	ATP2C2	92.9105	-1.24788	0.0801606	30.3087	-1.25937	0.155727	41.8509	0.916615	0.130825
ENSG00000064300	NGFR	154.057	3.93385	3.93e-09	115.94	-0.10868	0.937657	601.967	-3.0179	2.44993e-07
ENSG00000064309	CDON	100.425	1.88954	1.48e-06	54.5066	1.01235	0.292603	49.3753	-0.413838	0.539329
ENSG00000064313	TAF2	826.85	0.145359	0.87764	250.437	-0.652112	0.576413	454.927	-0.27516	0.367162
ENSG00000064393	HIPK2	2109.54	-0.642529	0.45899	1584.61	-0.0161171	0.992352	930.217	0.173152	0.581153
ENSG00000064419	TNPO3	2124.45	-0.312802	0.500413	1486.84	-0.714049	0.170543	1970	-0.0747808	0.788277
ENSG00000064489	BORCS8-MEF2B	93.8903	0.0542429	0.976757	54.743	-1.24665	0.0884325	59.7408	-0.707283	0.243662
ENSG00000064490	RFXANK	745.531	-0.283299	0.726968	1925.71	1.27194	0.0343633	1193.26	0.20503	0.409584
ENSG00000064545	TMEM161A	549.759	0.0892058	0.932079	933.995	0.587151	0.317465	965.042	0.0196795	0.953025
ENSG00000064547	LPAR2	479.206	-0.198939	0.803081	588.465	-0.219725	0.81348	716.16	0.171607	0.462716
ENSG00000064601	CTSA	1091.88	-0.116226	0.856428	2570.76	0.901954	0.0645253	3453.1	0.464812	0.00144665
ENSG00000064607	SUGP2	2539.03	0.0952195	0.9092	1697.94	0.929238	0.0477102	1633.43	-0.132398	0.581872
ENSG00000064651	SLC12A2	614.017	0.3778	0.633691	411.254	0.909304	0.321762	279.138	-0.464275	0.178199
ENSG00000064652	SNX24	1026.12	-0.651227	0.0318432	507.794	-0.253861	0.75542	461.032	0.75631	0.000102849
ENSG00000064655	EYA2	9.99556	1.09757	0.597074	6.81083	-0.70219	0.740139	323.104	-0.300283	0.271687
ENSG00000064666	CNN2	5180.32	-0.17882	0.758608	2560.75	-0.24851	0.720457	8208.59	0.154498	0.48088
ENSG00000064687	ABCA7	163.01	-0.123666	0.944135	791.626	2.65251	9.24e-08	588.142	0.974615	3.29365e-05
ENSG00000064692	SNCAIP	32.8387	0.826383	0.667026	36.0754	-1.04031	0.453266	12.3142	-0.287937	0.870864
ENSG00000064703	DDX20	636.75	0.201274	0.718094	339.035	-0.221741	0.811064	479.887	-0.0877188	0.834326
ENSG00000064726	BTBD1	1731.64	-0.0266925	0.982883	662.729	-0.505371	0.495766	838.858	-0.177597	0.471293
ENSG00000064763	FAR2	51.15	0.00702285	0.998504	103.286	0.753159	0.439082	166.652	0.922116	0.00891878
ENSG00000064787	BCAS1	1.3866	0.0147814	NA	1.19405	-0.219022	NA	1.63998	-0.373062	NA
ENSG00000064886	CHI3L2	292.697	1.88208	0.267546	331.25	0.239962	0.853967	77.4153	-0.184075	0.824312
ENSG00000064932	SBNO2	1980.38	0.223105	0.743095	1724.27	0.795185	0.269689	2102.3	0.333214	0.100682
ENSG00000064933	PMS1	699.647	0.34924	0.507862	304.704	-1.08433	0.0474948	247.562	-0.150351	0.6978
ENSG00000064961	HMG20B	1421.61	0.131704	0.875617	2658.98	0.442978	0.596162	1930.32	-0.237155	0.323227
ENSG00000064989	CALCRL	16.9346	-0.222353	0.943732	1.64891	1.78511	NA	2.60322	-0.171386	NA
ENSG00000064995	TAF11	394.59	0.105582	0.905262	375.059	-0.171683	0.836321	541.305	-0.130304	0.679511
ENSG00000064999	ANKS1A	1043.56	-0.0720852	0.945746	459.96	-0.906224	0.18128	817.95	0.0918813	0.781099
ENSG00000065000	AP3D1	3967.06	-0.165953	0.77016	3211.9	0.647939	0.174339	4629.73	0.208173	0.355113
ENSG00000065029	ZNF76	336.075	0.356977	0.523478	424.649	0.477317	0.410545	382.192	-0.0217815	0.960298
ENSG00000065054	SLC9A3R2	419.773	-0.0538617	0.965585	805.519	-0.0615902	0.949837	506.673	-0.111802	0.763289
ENSG00000065057	NTHL1	264.806	0.19316	0.884187	591.269	-0.134663	0.915665	706.635	-0.231688	0.37769
ENSG00000065060	UHRF1BP1	568.227	-0.172365	0.851772	463.571	-0.343519	0.77684	391.766	-0.271835	0.328507
ENSG00000065135	GNAI3	3220.67	-0.342076	0.458864	830.718	-0.62227	0.265338	1642.64	0.145613	0.538889
ENSG00000065150	IPO5	7408.63	0.0712658	0.936952	3956.34	-0.570412	0.2812	5203.39	-0.431319	0.00999736
ENSG00000065154	OAT	2365.68	0.611505	0.0747584	1582.83	-0.657514	0.233435	3568.5	-0.31102	0.0432859
ENSG00000065183	WDR3	1813.87	0.666944	0.0636026	1287.87	-0.96038	0.439326	1364.44	-0.482555	0.0848042
ENSG00000065243	PKN2	1335.17	-0.389806	0.651517	212.148	-1.75969	0.0416814	371.392	-0.389758	0.728651
ENSG00000065268	WDR18	1294.52	-0.187969	0.727779	1792.02	0.533817	0.455424	1687.03	-0.193406	0.433857
ENSG00000065308	TRAM2	346.37	-0.458835	0.547417	763.911	3.08177	9.39e-11	696.113	-0.201403	0.497997
ENSG00000065320	NTN1	2.14445	0.734502	NA	19.0405	3.03762	0.00566307	48.4636	-0.107934	0.903987
ENSG00000065325	GLP2R				5.36548	-0.447759	0.896322	8.25062	-0.808796	0.680309
ENSG00000065328	MCM10	96.9875	1.08677	0.442617	185.63	0.0515844	0.97616	805.366	-0.768397	3.52387e-05
ENSG00000065357	DGKA	4362.25	-0.158542	0.809304	1561.71	-0.179294	0.828829	3159.38	0.821994	2.91937e-09
ENSG00000065361	ERBB3	633.075	0.25018	0.672728	395.937	-6.05368	1.86e-27	79.5898	-0.0425822	0.96645
ENSG00000065371	ROPN1	3.99003	1.22039	NA	2.14179	-1.46596	NA	6.93182	-0.0843291	0.973255
ENSG00000065413	ANKRD44	66.5315	0.468036	0.782222	58.4598	0.0637286	0.982095	28.5566	0.432026	0.686522
ENSG00000065427	KARS1	6037.46	-0.153345	0.798805	5885.79	0.277791	0.704799	8006.24	-0.185118	0.268248
ENSG00000065457	ADAT1	549.563	-0.153507	0.868193	313.758	-0.112591	0.907364	443.748	0.207088	0.65012
ENSG00000065485	PDIA5	530.648	-0.39064	0.333018	607.314	0.413482	0.515316	808.268	0.601164	0.000225882
ENSG00000065491	TBC1D22B	440.354	-0.197995	0.751379	301.343	-0.812363	0.156827	377.054	0.0334222	0.933447
ENSG00000065518	NDUFB4	1495.69	-0.0910048	0.919024	1816.81	0.465636	0.576714	2218.72	0.00705369	0.982043
ENSG00000065526	SPEN	1900.99	0.235695	0.595167	769.533	-0.48288	0.516462	1469.65	-0.0511396	0.878006
ENSG00000065534	MYLK	100.063	0.0609385	0.979937	20.4213	-0.300349	0.884898	43.7314	-0.119964	0.914114
ENSG00000065548	ZC3H15	3321.74	0.0461797	0.961713	1081.24	-1.25976	0.0176523	1157.19	-0.00616164	0.984261
ENSG00000065559	MAP2K4	843.159	-0.0835888	0.936166	289.338	-0.598459	0.468531	582.689	0.153036	0.588867
ENSG00000065600	PACC1	198.048	-0.904781	0.0369249	176.313	0.00797622	0.996039	231.312	0.233068	0.534424
ENSG00000065613	SLK	4623.83	-0.0892723	0.94312	1453.43	0.117713	0.936546	1617.79	-0.455561	0.00758035
ENSG00000065615	CYB5R4	531.804	-0.789078	0.0306529	182.575	-2.10677	0.00784194	285.922	-0.185367	0.645896
ENSG00000065618	COL17A1	73628.7	-0.536926	0.116839	5977.33	-8.03114	4e-73	15809.4	0.816746	3.78671e-11
ENSG00000065621	GSTO2	447.24	-0.506449	0.310734	840.464	0.393444	0.707619	561.37	-0.119195	0.734419
ENSG00000065665	SEC61A2	103.145	0.0422075	0.983864	88.9004	-0.00549638	0.996782	136.878	0.137361	0.795606
ENSG00000065675	PRKCQ	91.679	1.08325	0.0914358	12.5758	-7.10426	NA	125.609	-0.639039	0.64649
ENSG00000065717	TLE2	30.8585	1.30274	0.148889	329.045	1.69272	0.000207163	28.6092	-0.162006	0.910438
ENSG00000065802	ASB1	1415.85	-0.334213	0.504492	984.837	0.275179	0.758951	1328.18	0.742025	3.08949e-06
ENSG00000065809	FAM107B	458.873	-0.317619	0.535012	353.25	-1.88705	0.00703256	494.504	-0.154428	0.739338
ENSG00000065833	ME1	1944.15	-0.871898	0.0944543	1001.52	-0.135075	0.898128	1070.85	0.33938	0.115913
ENSG00000065882	TBC1D1	1335	-0.536115	0.162321	1050.57	0.0773305	0.938699	1372.99	-0.124184	0.633128
ENSG00000065883	CDK13	1142.31	0.291443	0.585477	533.967	-1.03697	0.117043	709.181	-0.0813361	0.830374
ENSG00000065911	MTHFD2	7269.46	-0.544243	0.172734	4138.16	-0.334644	0.790494	3186.87	-0.258143	0.148146
ENSG00000065923	SLC9A7	1395.13	0.102006	0.907951	1144.42	0.468832	0.519957	974.231	0.426042	0.0349181
ENSG00000065970	FOXJ2	576.73	0.151444	0.881044	298.048	0.00520871	0.996712	587.18	-0.23448	0.347414
ENSG00000065978	YBX1	20218	0.183646	0.773125	18163	0.239648	0.72264	36753	0.0188304	0.938396
ENSG00000065989	PDE4A	8.13114	0.431815	0.904459	65.2079	1.42714	0.0460229	30.6601	-1.3653	0.0296088
ENSG00000066027	PPP2R5A	694.085	0.0217066	0.985276	484.655	-0.512491	0.377808	427.155	0.100944	0.762626
ENSG00000066032	CTNNA2	0.889275	2.11019	NA
ENSG00000066044	ELAVL1	1525.24	0.00379905	0.997707	1335.7	0.446555	0.403604	2579.85	-0.123418	0.567659
ENSG00000066056	TIE1				0.940314	3.21565	NA
ENSG00000066084	DIP2B	1648.61	-0.192859	0.863187	476.396	-1.24089	0.0289851	1556.01	0.0534255	0.863555
ENSG00000066117	SMARCD1	2313.38	-0.234955	0.682631	1213.03	-0.0907932	0.910259	3159.69	-0.0988586	0.696236
ENSG00000066135	KDM4A	1309.88	-0.0349018	0.97682	831.44	-0.0772953	0.946445	1130.65	0.129089	0.579824
ENSG00000066136	NFYC	763.39	0.230542	0.654401	840.338	0.293505	0.65718	1223.64	-0.121276	0.629937
ENSG00000066185	ZMYND12	0.818011	0.420252	NA	3.06081	2.47342	0.471516	0.889034	0.572966	NA
ENSG00000066230	SLC9A3	143.445	0.238181	0.844561	70.3569	0.168387	0.915447	83.7851	-0.421034	0.420646
ENSG00000066248	NGEF	1800.37	-0.399201	0.252832	843.363	-0.363462	0.693672	328.975	-0.0573217	0.920215
ENSG00000066279	ASPM	216.859	0.292627	0.959434	269.811	0.39313	0.788739	493.951	-0.149575	0.626456
ENSG00000066294	CD84	1.89087	0.487239	NA				0.962435	-0.832165	NA
ENSG00000066322	ELOVL1	3659.08	-0.534546	0.0507659	3344.4	-0.497588	0.369267	3955.1	0.379031	0.00655284
ENSG00000066336	SPI1				0.309863	-0.0511826	NA
ENSG00000066379	POLR1H	604.486	-0.0447642	0.967443	992.176	0.314738	0.724579	969.082	-0.118135	0.657264
ENSG00000066382	MPPED2	6.77339	-0.566629	0.871621	1.7179	-4.26936	NA	2.76032	0.620404	NA
ENSG00000066405	CLDN18	4.82064	-0.182606	NA	4.10896	-0.365751	0.907137	1.18557	-2.64023	NA
ENSG00000066422	ZBTB11	865.478	0.292566	0.690239	172.068	-0.775551	0.579855	279.23	-0.375799	0.241962
ENSG00000066427	ATXN3	386.737	-0.261952	0.828591	209.085	-0.333657	0.680386	170.415	-0.232803	0.63121
ENSG00000066455	GOLGA5	1194.79	-0.248057	0.598307	814.716	-0.675964	0.184297	902.842	0.36445	0.0547239
ENSG00000066468	FGFR2	57.1485	0.321026	0.815357	30.4951	-1.87043	0.0512323	80.7816	-0.776607	0.110559
ENSG00000066557	LRRC40	319.3	-0.0617557	0.963585	49.018	-0.81438	0.505356	151.18	-0.124269	0.83133
ENSG00000066583	ISOC1	438.56	-0.171319	0.835183	198.247	-0.121992	0.892298	707.388	-0.257798	0.210344
ENSG00000066629	EML1	118.301	-0.666744	0.604888	140.195	0.624269	0.601818	96.0443	0.199201	0.796994
ENSG00000066651	TRMT11	559.178	-0.192455	0.782761	278.526	0.0435242	0.975537	341.351	-0.127155	0.758352
ENSG00000066654	THUMPD1	1135.48	-0.300481	0.702181	293.932	-1.09227	0.137598	483.332	-0.327014	0.210262
ENSG00000066697	MSANTD3	835.848	-0.665307	0.0834534	593.902	0.0959072	0.913587	887.749	-0.0301186	0.927687
ENSG00000066735	KIF26A	1.31384	-0.779801	NA	1.43332	2.83812	NA	34.3973	0.44293	0.626847
ENSG00000066739	ATG2B	904.718	0.29303	0.794366	367.717	-1.75029	0.032413	309.887	-0.507703	0.133721
ENSG00000066777	ARFGEF1	1582.4	-0.160103	0.840535	348.048	-0.87681	0.160573	516.812	0.312897	0.136558
ENSG00000066813	ACSM2B	7.90451	1.61591	0.319177	1.34473	0.223343	NA	2.69584	1.34791	NA
ENSG00000066827	ZFAT	196.384	0.0973881	0.927857	170.131	0.224085	0.793183	235.528	0.285731	0.374749
ENSG00000066855	MTFR1	734.952	0.254278	0.655247	363.129	-0.535317	0.443629	685.101	-0.259888	0.304043
ENSG00000066923	STAG3	48.3512	0.501414	0.686438	33.3597	-1.46822	0.145814	21.3795	-0.180874	0.900654
ENSG00000066926	FECH	626.364	0.193883	0.797589	510.756	-0.41304	0.608041	733.823	-0.149441	0.608613
ENSG00000066933	MYO9A	903.014	-0.283075	0.808239	270.56	-0.836473	0.38821	287.163	-0.160422	0.772246
ENSG00000067057	PFKP	8090.55	-0.717164	0.017144	6124.34	-1.59156	9.71e-05	12085.2	0.258567	0.0605546
ENSG00000067064	IDI1	1144.89	-0.308584	0.834676	962.882	-0.887184	0.321928	2448.67	0.000737888	0.998362
ENSG00000067066	SP100	2628.34	-0.871716	0.00419741	916.394	-0.403244	0.586954	1376.05	1.55244	1.74633e-20
ENSG00000067082	KLF6	14874.4	-0.373704	0.534154	6103.84	-4.55379	1.03e-11	5712.98	0.267293	0.69957
ENSG00000067113	PLPP1	156.511	0.132113	0.9092	218.926	1.9261	3.06e-05	191.684	-0.150671	0.746256
ENSG00000067141	NEO1	1159.73	0.558552	0.185775	804.926	0.187416	0.893285	719.742	-0.404688	0.0392988
ENSG00000067167	TRAM1	1932.4	-0.275937	0.762403	562.781	-0.77003	0.441327	727.743	0.275778	0.311226
ENSG00000067177	PHKA1	1386.72	0.0194269	0.988149	879.154	-0.304919	0.776406	544.819	0.00615105	0.986984
ENSG00000067182	TNFRSF1A	2034.47	-0.586557	0.0492236	4922.99	2.31184	2.2e-09	3644.4	0.10356	0.70351
ENSG00000067191	CACNB1	124.088	-0.0745268	0.969539	295.915	0.789827	0.231056	176.118	-0.0597401	0.929305
ENSG00000067208	EVI5	466.516	-0.451228	0.587393	111.466	-0.814314	0.49846	214.213	0.0683474	0.887856
ENSG00000067221	STOML1	195.134	0.75821	0.210522	191.891	0.56702	0.461564	205.562	0.528087	0.0552944
ENSG00000067225	PKM	56614.9	0.360865	0.314346	57713.9	0.479927	0.467128	110634	0.312627	0.0223074
ENSG00000067248	DHX29	1071.67	0.0476469	0.965585	395.066	-0.31119	0.685395	421.043	-0.0901088	0.853496
ENSG00000067334	DNTTIP2	1809.75	-0.473631	0.146378	1383.39	0.238814	0.79492	1987.67	0.0728023	0.816069
ENSG00000067365	METTL22	229.331	-0.270799	0.686438	353.326	0.769721	0.298532	368.328	0.262361	0.366229
ENSG00000067369	TP53BP1	952.502	0.196576	0.75915	674.802	0.916105	0.0549741	886.706	0.264404	0.278886
ENSG00000067445	TRO	1.68146	-1.15009	NA	0.844141	-3.24008	NA
ENSG00000067533	RRP15	532.315	0.239131	0.726968	408.015	-0.209375	0.788551	872.95	-0.181149	0.626767
ENSG00000067560	RHOA	10645.8	-0.31206	0.431115	9845.28	0.357935	0.566168	12777	0.109439	0.569415
ENSG00000067596	DHX8	1673.17	-0.0646116	0.944135	1207.16	0.55217	0.338669	1930.43	-0.154221	0.49477
ENSG00000067601	PMS2P4	11.0565	-0.0608064	0.988647	31.556	1.1071	0.330171	32.952	0.33412	0.709632
ENSG00000067606	PRKCZ	512.242	0.058025	0.953382	422.915	-1.15645	0.0104621	546.676	0.468063	0.0143072
ENSG00000067704	IARS2	4906.93	0.115818	0.853486	2266.78	-0.684781	0.2011	2911.54	0.0647732	0.848871
ENSG00000067715	SYT1	19.9153	0.279059	0.915747	9.36064	-0.0321155	0.992263	40.9269	1.96497	0.000723606
ENSG00000067798	NAV3	124.637	-1.74388	0.00279552	41.8133	2.71268	0.00625286	113.829	1.13552	0.0359891
ENSG00000067829	IDH3G	1150.41	-0.1513	0.863187	1654.33	0.418106	0.561366	1528.7	0.0564012	0.851668
ENSG00000067836	ROGDI	222.945	-0.0979397	0.952816	601.749	1.93857	0.000162136	530.028	-0.0143474	0.975229
ENSG00000067840	PDZD4				20.2745	-0.213899	0.903371	4.49938	-0.610961	NA
ENSG00000067842	ATP2B3				1.76712	3.98415	NA	0.336173	1.98908	NA
ENSG00000067900	ROCK1	1583	-0.0657225	0.956897	328.83	-0.756487	0.50663	547.58	-0.0982908	0.803241
ENSG00000067955	CBFB	795.404	0.176546	0.831066	307.575	-0.69462	0.508637	568.664	-0.378525	0.199642
ENSG00000067992	PDK3	145.383	1.30883	0.0940891	279.697	0.367176	0.709487	203.785	0.0223488	0.966461
ENSG00000068001	HYAL2	1135.41	-0.41615	0.231804	607.492	-0.137815	0.866952	1113.57	0.0574439	0.851668
ENSG00000068024	HDAC4	420.511	0.822152	0.026761	233.849	-0.640643	0.42782	195.153	0.241654	0.594114
ENSG00000068028	RASSF1	259.82	-0.275555	0.708923	316.041	0.542021	0.399923	511.531	0.351716	0.121131
ENSG00000068078	FGFR3	4.62196	3.13809	NA	1.41515	-2.84909	NA	2.55467	-0.131979	NA
ENSG00000068079	IFI35	67.2769	-1.51187	0.0426425	163.941	1.04169	0.195318	786.848	2.29604	1.37048e-39
ENSG00000068097	HEATR6	447.882	-0.379135	0.552658	283.451	0.317223	0.67018	384.348	-0.120094	0.74022
ENSG00000068120	COASY	2615.46	0.024777	0.985197	4805.02	0.489506	0.551813	3956.3	-0.271883	0.182674
ENSG00000068137	PLEKHH3	496.562	0.679654	0.230836	628.119	0.502911	0.408601	579.532	-0.568553	0.0145646
ENSG00000068305	MEF2A	1434.84	0.273074	0.548299	374.314	0.110741	0.93051	472.741	-0.29638	0.215416
ENSG00000068308	OTUD5	1011.11	-0.0546994	0.952155	1664.83	0.465437	0.411937	1247.57	-0.064356	0.841347
ENSG00000068323	TFE3	1144.07	-0.174849	0.782972	1726.48	1.02182	0.0321374	1821.68	0.48949	0.00259255
ENSG00000068354	TBC1D25	619.369	-0.0590585	0.948149	530.779	0.0778224	0.929421	510.333	0.27803	0.366229
ENSG00000068366	ACSL4	3478.8	1.3455	3.41e-07	1301.64	1.13285	0.154114	1456.62	-0.680841	0.000434369
ENSG00000068383	INPP5A	468.506	-1.016	0.081944	311.209	-0.0944079	0.930248	469.736	-0.470218	0.0535318
ENSG00000068394	GPKOW	481.217	-0.400819	0.303515	631.106	0.254724	0.762094	735.584	0.186376	0.454279
ENSG00000068400	GRIPAP1	636.983	0.0303181	0.975951	591.249	0.503324	0.466558	614.805	0.17458	0.537174
ENSG00000068438	FTSJ1	1941.82	-0.65856	0.0187632	1128.69	-0.136416	0.868586	1864.58	0.311616	0.0482525
ENSG00000068489	PRR11	523.179	0.806889	0.316246	958.916	-0.43552	0.710238	1695.35	-0.111415	0.724826
ENSG00000068615	REEP1	0.930033	0.126857	NA	8.61606	0.756131	0.752662	13.3806	-0.615426	0.667562
ENSG00000068650	ATP11A	1244.07	-0.104386	0.954188	463.725	-1.65837	0.0919721	754.87	0.00584041	0.988456
ENSG00000068654	POLR1A	3686.72	0.62137	0.0442807	2005.24	-0.542666	0.400453	2387.64	-0.246874	0.291458
ENSG00000068697	LAPTM4A	5372.32	0.2448	0.610954	2499.19	-0.775027	0.176718	2734.31	0.268132	0.130058
ENSG00000068724	TTC7A	2129.44	-0.10548	0.885796	1068.52	-1.73088	5.6e-05	982.967	0.393738	0.0370337
ENSG00000068745	IP6K2	1763.28	0.208713	0.798008	1718.17	-0.170372	0.806896	1406	-0.0514732	0.861496
ENSG00000068781	STON1-GTF2A1L	0.583076	-2.61365	NA
ENSG00000068784	SRBD1	454.945	0.35067	0.503906	144.78	-0.708474	0.335578	273.931	-0.010292	0.981722
ENSG00000068796	KIF2A	1429.01	-0.0138748	0.99475	574.271	-0.129569	0.898484	796.005	-0.23861	0.429968
ENSG00000068831	RASGRP2	0.337926	-1.80689	NA				0.735227	3.09952	NA
ENSG00000068878	PSME4	5147.16	-0.382573	0.345277	1960.81	-0.652552	0.37575	2162.32	0.224572	0.182619
ENSG00000068885	IFT80	362.665	0.47003	0.280107	137.992	-0.5551	0.629106	117.396	0.126424	0.880919
ENSG00000068903	SIRT2	1405.93	0.135214	0.858156	1193.91	-0.48876	0.392767	1169.65	0.0702356	0.801418
ENSG00000068912	ERLEC1	1260.27	-0.257557	0.654401	650.611	-0.0799376	0.92566	753.806	0.550852	0.00124789
ENSG00000068971	PPP2R5B	461.533	-0.755169	0.0839169	176.962	0.343801	0.682119	230.943	1.04147	1.49074e-05
ENSG00000068976	PYGM	5.19872	-2.69536	NA	4.12351	-1.97099	0.489702	7.22946	-0.458164	0.84776
ENSG00000068985	PAGE1							0.35365	0.224973	NA
ENSG00000069011	PITX1	970.049	0.121441	0.892584	1179.43	0.216498	0.765865	1665.8	-0.313883	0.0937229
ENSG00000069020	MAST4	2127.01	-0.428454	0.632342	95.4276	-1.44215	0.299791	477.738	0.177426	0.869503
ENSG00000069122	ADGRF5	1.26304	-2.48929	NA	4.91714	4.84544	0.0357645	2.56849	3.86592	NA
ENSG00000069188	SDK2	1.45951	0.906313	NA	0.924252	1.26956	NA	2.72593	0.390129	NA
ENSG00000069206	ADAM7	0.331456	-1.78254	NA
ENSG00000069248	NUP133	1370.33	-0.0417711	0.96172	653.546	-0.573886	0.391959	820.436	-0.200309	0.375125
ENSG00000069275	NUCKS1	5823.01	0.302256	0.557042	4067.83	-0.508819	0.384803	5484.13	-0.439662	0.0374986
ENSG00000069329	VPS35	3392.7	-0.37281	0.471521	1298.2	-0.825748	0.19949	2175.38	-0.0631218	0.856906
ENSG00000069345	DNAJA2	2074.6	-0.0757581	0.936952	1385.74	0.00677287	0.994933	2159.97	-0.0730223	0.784977
ENSG00000069399	BCL3	791.558	0.217688	0.811926	1299.09	0.47862	0.490299	1128.85	0.045281	0.924001
ENSG00000069424	KCNAB2	689.821	1.21204	0.000547931	1044.65	2.67296	2.95e-11	789.08	0.256367	0.247639
ENSG00000069431	ABCC9	14.8458	0.159427	0.958026	15.482	0.219299	0.904276	21.9738	1.33839	0.0911177
ENSG00000069493	CLEC2D	210.761	0.611423	0.305148	104.807	-0.144211	0.905438	74.9697	0.277812	0.724934
ENSG00000069509	FUNDC1	234.193	0.423961	0.405766	206.227	-0.555506	0.404078	255.008	0.134577	0.732852
ENSG00000069535	MAOB	55.3723	1.94215	0.000267908	128.6	3.19832	1.53e-08	101.761	-1.85138	7.52893e-09
ENSG00000069667	RORA	261.629	-0.544996	0.46571	33.6325	0.780433	0.642171	37.8483	-0.362101	0.699694
ENSG00000069696	DRD4	4.25589	-0.0407	NA	1.24928	-1.92999	NA	0.946777	-2.01345	NA
ENSG00000069702	TGFBR3	247.09	0.892911	0.146167	159.627	0.824576	0.403725	65.6856	-0.272555	0.777794
ENSG00000069764	PLA2G10	1.64309	-1.07343	NA				0.310775	-1.64964	NA
ENSG00000069812	HES2	1039.18	-0.186588	0.794425	328.255	-4.9254	7.49e-16	1043.91	0.505043	0.0186803
ENSG00000069849	ATP1B3	6514.27	0.855338	0.00857195	2818.84	-0.533022	0.368716	4380.72	0.0461463	0.869503
ENSG00000069869	NEDD4	1430.93	-0.289898	0.748833	286.703	-0.547554	0.493461	768.632	0.249952	0.454487
ENSG00000069943	PIGB	319.829	0.247904	0.702367	148.128	-1.05079	0.165551	121.807	-0.0841826	0.899165
ENSG00000069956	MAPK6	3222.94	-0.148203	0.900326	459.178	-0.59671	0.605515	1429.4	-0.0772555	0.836764
ENSG00000069966	GNB5	939.511	-0.192765	0.850869	451.541	0.345932	0.619624	571.56	-0.0298661	0.934043
ENSG00000069974	RAB27A	385.587	-0.12898	0.901044	338.836	0.73492	0.330002	378.717	0.29228	0.258263
ENSG00000069998	HDHD5	1322.24	0.377576	0.331867	1726.43	0.0153363	0.988073	2199.23	-0.308044	0.0428304
ENSG00000070010	UFD1	1360.66	-0.154838	0.796129	2053.55	0.503278	0.610691	2694.95	0.241852	0.168938
ENSG00000070018	LRP6	668.143	0.392833	0.644445	219.311	-0.546336	0.557042	532.778	-0.0255254	0.953467
ENSG00000070031	SCT				0.944874	-2.03179	NA
ENSG00000070047	PHRF1	1169.01	-0.0341922	0.974078	918.603	0.631266	0.236042	2193.7	-0.0614835	0.830119
ENSG00000070061	ELP1	3683.56	-0.170677	0.783393	1582.39	-0.0302256	0.972357	1912.95	-0.25546	0.208617
ENSG00000070081	NUCB2	38.2627	-1.01026	0.353519	269.584	2.67165	0.00247586	194.312	0.470301	0.137942
ENSG00000070087	PFN2	2565.72	0.0397906	0.969052	1376.28	-0.255556	0.766825	1972.39	-0.000806266	0.998305
ENSG00000070159	PTPN3	2163.62	0.25703	0.568709	819.26	-0.95406	0.0322023	1375.39	-0.598393	0.000730668
ENSG00000070182	SPTB	29.4096	0.883676	0.564651	13.5721	0.317186	0.904051	17.0496	-0.514337	0.69388
ENSG00000070190	DAPP1	360.267	-1.34887	0.000238806	43.0517	-6.18358	1.98e-07	232.782	1.38415	5.18792e-08
ENSG00000070193	FGF10	1.86401	0.361306	NA	0.706213	2.91008	NA	0.486733	-0.692822	NA
ENSG00000070214	SLC44A1	2549.98	-0.207585	0.847306	1020.97	-0.752443	0.321037	1057.01	-0.609723	0.0253148
ENSG00000070269	TMEM260	368.822	-0.131674	0.901081	229.64	-0.996356	0.0536043	172.844	0.0576168	0.91859
ENSG00000070366	SMG6	820.203	0.231661	0.688864	657.404	0.181226	0.818928	820.987	0.0238895	0.945999
ENSG00000070367	EXOC5	1231.29	-0.0637207	0.967464	400.812	-1.44026	0.0416375	378.919	-0.369207	0.406032
ENSG00000070371	CLTCL1	230.405	-0.00134286	0.99955	130.601	-0.434782	0.548246	180.049	0.934	0.000261745
ENSG00000070388	FGF22	2.35893	0.881552	NA	0.857341	-2.08709	NA	2.54261	-2.04134	NA
ENSG00000070404	FSTL3	3476.76	-0.952273	0.00628197	1274.86	-0.394369	0.657737	4524.22	0.976097	4.33994e-11
ENSG00000070413	DGCR2	2054.48	0.103552	0.883926	1374.97	-0.292588	0.670725	1765.25	-0.118006	0.601188
ENSG00000070423	RNF126	1067.67	-0.342869	0.399883	1289.92	0.381368	0.544734	1886.63	-0.0518558	0.857108
ENSG00000070444	MNT	1240.47	-0.0192413	0.988647	584.823	0.11292	0.93376	553.719	-0.0908681	0.824391
ENSG00000070476	ZXDC	680.61	-0.0853308	0.927561	409.946	0.0835556	0.931718	550.682	0.0218137	0.952189
ENSG00000070495	JMJD6	644.345	-0.477895	0.294775	796.585	0.521132	0.505673	1271.08	0.343329	0.0644814
ENSG00000070501	POLB	723.049	0.539601	0.126862	444.041	-0.564444	0.403579	650.268	0.0167617	0.962229
ENSG00000070526	ST6GALNAC1	17.2956	-2.60752	0.00218447	0.762346	-3.05809	NA	3.24586	0.673082	NA
ENSG00000070540	WIPI1	698.61	0.149374	0.858995	352.419	0.335378	0.680391	436.149	0.457062	0.0462911
ENSG00000070601	FRMPD1	7.11914	0.152405	0.979937	2.77644	-3.25809	0.383554	40.1032	0.278525	0.779754
ENSG00000070610	GBA2	3233.89	0.19681	0.780451	6481.32	1.8111	0.00020118	1927.23	-0.102821	0.684067
ENSG00000070614	NDST1	3223.49	-0.0494059	0.969897	1550.25	0.023265	0.98654	2841.98	0.0714642	0.830374
ENSG00000070669	ASNS	4995.74	-1.03152	0.00795343	5925	-0.187186	0.904165	655.14	-0.78389	2.94033e-05
ENSG00000070718	AP3M2	399.006	0.332959	0.596496	292.389	0.362816	0.628987	341.649	-0.325438	0.250151
ENSG00000070729	CNGB1	6.94798	-1.95731	0.388713	1.04306	-0.527895	NA	2.45836	1.19898	NA
ENSG00000070731	ST6GALNAC2	589.984	-0.739193	0.20402	221.839	-3.69241	6.07e-17	79.6057	-0.000509522	0.999613
ENSG00000070756	PABPC1	49826	0.0214463	0.985897	30430.7	-0.303222	0.679508	27359.6	-0.14018	0.427054
ENSG00000070759	TESK2	84.675	0.0805421	0.961435	80.5929	-0.87322	0.183489	76.0033	-0.441917	0.41303
ENSG00000070761	CFAP20	438.374	0.220386	0.738927	452.081	-0.159726	0.842121	1053.21	-0.114052	0.673689
ENSG00000070770	CSNK2A2	1646.51	-0.356949	0.564651	1121.53	0.298385	0.750765	1161.2	0.115189	0.697111
ENSG00000070778	PTPN21	529.61	-0.629376	0.250068	163.984	-1.98565	0.0144246	186.302	0.193718	0.638208
ENSG00000070785	EIF2B3	698.757	-0.164337	0.820576	1112.25	0.422776	0.659304	1414.26	0.0686532	0.80795
ENSG00000070808	CAMK2A	2.6531	0.427375	NA	4.44526	0.301715	0.9309	0.784191	-2.98258	NA
ENSG00000070814	TCOF1	2869.66	0.145032	0.864183	3022.44	0.392291	0.656011	9658.97	-0.423741	0.0145646
ENSG00000070831	CDC42	5164.42	-0.423473	0.308238	2531.74	-0.285029	0.677837	4670.78	0.217165	0.196337
ENSG00000070882	OSBPL3	1523.22	0.372312	0.52492	559.147	-2.56472	1.09e-06	674.361	0.197792	0.501728
ENSG00000070886	EPHA8							0.310775	-1.64964	NA
ENSG00000070950	RAD18	618.331	-0.0389417	0.975951	334.36	-0.134054	0.88024	682.63	-0.130151	0.691105
ENSG00000070961	ATP2B1	1414.3	0.404924	0.261413	486.805	-0.364111	0.63103	1233.28	-0.155205	0.605865
ENSG00000070985	TRPM5							0.486658	-0.691848	NA
ENSG00000071051	NCK2	1147.73	0.211163	0.734598	532.574	-2.14388	4.2e-05	642.913	0.251697	0.225921
ENSG00000071054	MAP4K4	14218.5	-1.24073	0.01767	3454.34	-0.245506	0.828686	4533	0.681216	5.48192e-07
ENSG00000071073	MGAT4A	49.2706	-2.54366	9.65e-06	46.9052	-1.03454	0.200315	20.7593	0.27897	0.867268
ENSG00000071082	RPL31	26645.3	-0.0527033	0.965585	40057.3	-0.51648	0.501953	17516.8	-0.0529272	0.863784
ENSG00000071127	WDR1	11127.2	-0.492785	0.212753	7046.54	0.37915	0.518728	11848.9	0.449793	0.000429806
ENSG00000071189	SNX13	731.918	-0.210981	0.796743	339.846	-1.0444	0.252592	214.842	-0.403591	0.189075
ENSG00000071205	ARHGAP10	507.054	0.229282	0.653217	404.472	0.501453	0.380756	553.704	0.127985	0.670002
ENSG00000071242	RPS6KA2	6023.15	-0.133529	0.930059	2359.89	1.94387	0.00706257	1129.1	0.630172	0.0059974
ENSG00000071243	ING3	142.746	-0.116054	0.925535	138.077	-0.938004	0.194443	134.796	-0.515851	0.189453
ENSG00000071246	VASH1	7.6453	0.812845	0.762403	59.8804	2.1833	0.00056542	74.7474	0.0347746	0.963147
ENSG00000071282	LMCD1	13.8367	-1.27359	0.399336	72.545	2.37463	8.82e-05	97.567	0.437316	0.34446
ENSG00000071462	BUD23	1141	-0.0788903	0.931909	2968.38	0.452161	0.60892	2384.48	-0.104914	0.65486
ENSG00000071537	SEL1L	1590.69	-0.301273	0.754392	617.733	-1.06026	0.29115	448.702	-0.800945	0.268571
ENSG00000071539	TRIP13	312.099	0.0843556	0.961435	456.004	0.748834	0.533712	1437.57	-0.249319	0.227659
ENSG00000071553	ATP6AP1	1403.67	-0.557616	0.0438724	2574.79	0.795868	0.0940106	2174.25	0.190676	0.314386
ENSG00000071564	TCF3	2112.75	-0.194804	0.72387	1981.18	0.444439	0.428979	2813.72	-0.135865	0.475448
ENSG00000071575	TRIB2	1442.52	1.62649	4.06e-06	1544.24	1.622	0.00106103	409.881	-0.181218	0.597146
ENSG00000071626	DAZAP1	2432.38	0.0107177	0.992975	3003.72	0.300537	0.63305	4552.85	-0.0689863	0.777366
ENSG00000071655	MBD3	1825.23	0.172102	0.780191	3119.65	0.680023	0.235061	2919.75	-0.314238	0.113201
ENSG00000071794	HLTF	345.425	-0.0543013	0.966549	432.508	0.1994	0.895215	472.945	-0.54744	0.0114891
ENSG00000071859	FAM50A	1720.6	-0.554832	0.0921068	3064.67	0.922967	0.147606	1997.35	0.433053	0.00929706
ENSG00000071889	FAM3A	723.851	0.0331321	0.979484	1031.32	0.362628	0.65183	649.01	-0.0286819	0.939262
ENSG00000071894	CPSF1	1991.78	-0.0615662	0.959518	1969.12	0.13201	0.89467	2120.28	0.141485	0.592828
ENSG00000071909	MYO3B	1.16757	-0.651062	NA	1.27796	-3.06977	NA	0.830256	-1.64711	NA
ENSG00000071967	CYBRD1	2089.6	0.712131	0.0267408	788.847	-1.45451	0.0126181	423.004	-0.0255852	0.959127
ENSG00000071991	CDH19	0.61705	1.42738	NA	1.55128	0.691125	NA	343.427	-0.07535	0.874548
ENSG00000071994	PDCD2	1914.76	-0.228073	0.679903	2372.59	0.551184	0.372489	1722.14	-0.202552	0.273625
ENSG00000072041	SLC6A15	5573	0.350502	0.650509	1234.95	-0.437062	0.736195	2051.07	-0.505458	0.00484672
ENSG00000072042	RDH11	1900.72	-0.387513	0.528114	2266.7	-0.549237	0.354244	1815.77	-0.00896083	0.975586
ENSG00000072062	PRKACA	1087.58	0.104642	0.897259	1537.18	0.611777	0.274982	1327.56	-0.177189	0.449905
ENSG00000072071	ADGRL1	665.104	-0.317745	0.746355	1242.01	1.76596	6.62e-06	976.944	-0.405897	0.0352188
ENSG00000072080	SPP2	0.660043	-2.77749	NA
ENSG00000072110	ACTN1	13182.2	-0.811512	0.06266	7536.77	-0.403533	0.576812	14294.1	0.593664	0.000335721
ENSG00000072121	ZFYVE26	597.014	-0.117186	0.930243	343.024	-0.924323	0.165043	456.039	0.225763	0.51787
ENSG00000072133	RPS6KA6	1.63225	0.0311236	NA	1.58917	1.64481	NA	1.94129	2.39745	NA
ENSG00000072134	EPN2	778.214	0.00988212	0.995577	523.365	0.48789	0.46473	703.903	0.308867	0.189847
ENSG00000072135	PTPN18	1511.27	0.10929	0.877879	1449.45	-1.00691	0.0215946	915.262	-0.248179	0.26142
ENSG00000072163	LIMS2				0.379893	-1.87443	NA	0.577508	-2.552	NA
ENSG00000072182	ASIC4	10.9654	-0.277953	0.933817	3.93268	-0.508589	0.884797	7.82681	1.12223	0.481585
ENSG00000072195	SPEG	1129.79	-0.28308	0.500972	808.824	-0.320211	0.599145	299.748	0.684317	0.00333642
ENSG00000072201	LNX1	38.2525	0.265593	0.899232	5.59904	1.54017	0.489702	16.4592	0.43759	0.795365
ENSG00000072210	ALDH3A2	4860.48	1.06573	0.0013914	5721.53	1.23404	0.00494169	3449.85	-0.319298	0.0461691
ENSG00000072274	TFRC	3900.72	0.71037	0.0179116	1975.77	0.0683241	0.953771	6105.86	-0.01969	0.961891
ENSG00000072310	SREBF1	11235.3	0.984739	0.00856127	8850.98	0.741984	0.306077	7073.27	-0.150702	0.513338
ENSG00000072315	TRPC5	1.14446	2.47427	NA	0.549392	-1.1445	NA	0.323473	0.212544	NA
ENSG00000072364	AFF4	3401.5	-0.0559775	0.969539	797.154	-0.717379	0.557907	947.451	0.155181	0.69461
ENSG00000072401	UBE2D1	328.454	0.240754	0.864968	110.827	-0.554573	0.540081	135.111	-0.218204	0.661021
ENSG00000072415	PALS1	559.499	0.0793971	0.944135	294.829	-1.74762	0.00176735	411.08	0.374491	0.117098
ENSG00000072422	RHOBTB1	179.976	-0.269816	0.777153	105.61	-2.38799	0.014472	38.0623	0.537977	0.482473
ENSG00000072501	SMC1A	2287.46	0.0727413	0.961605	1223.48	-0.966735	0.362761	3669.2	-0.285828	0.341787
ENSG00000072506	HSD17B10	1348.25	0.102521	0.899433	3163.75	0.407864	0.67646	2873.18	-0.0253187	0.934859
ENSG00000072518	MARK2	1586.67	-0.0830553	0.933817	895.429	-0.694808	0.336038	1674.23	0.0498721	0.883024
ENSG00000072571	HMMR	143.996	0.525577	0.777742	145.278	0.00427365	0.998479	595.069	-0.36378	0.109275
ENSG00000072609	CHFR	284.438	-0.479836	0.344476	147.852	-0.0918024	0.935896	292.464	0.613797	0.0257426
ENSG00000072657	TRHDE	1.21123	-0.622813	NA	0.309977	-0.0477714	NA	1.96293	2.38015	NA
ENSG00000072682	P4HA2	1805.32	-0.170816	0.793377	1028.75	-0.807268	0.20369	2538.92	0.550789	8.47747e-05
ENSG00000072694	FCGR2B	0.311491	-1.70391	NA	0.527917	1.50548	NA
ENSG00000072736	NFATC3	481.051	0.711392	0.0826719	227.579	-1.06521	0.0587586	499.36	-0.439154	0.089737
ENSG00000072756	TRNT1	418.889	-0.149644	0.841639	251.018	0.258986	0.803938	257.058	-0.158352	0.708465
ENSG00000072778	ACADVL	7546.12	0.284018	0.658318	6259.98	0.59948	0.348609	8239.26	0.223009	0.249455
ENSG00000072786	STK10	2549.44	-0.720361	0.0276473	1403.23	0.990426	0.0292391	2619.78	0.447956	0.00542609
ENSG00000072803	FBXW11	1794.42	-0.103088	0.922729	889.415	0.0251351	0.983613	1175.43	0.0068623	0.983121
ENSG00000072818	ACAP1	13.489	-0.638401	0.74525	36.7479	0.939721	0.498801	19.7129	0.67103	0.509444
ENSG00000072832	CRMP1	177.968	-0.119143	0.934749	63.1521	-1.32977	0.0574028	83.4129	0.377326	0.511826
ENSG00000072840	EVC	907.184	-0.269384	0.806878	223.796	-0.59566	0.527977	334.177	0.28267	0.39549
ENSG00000072849	DERL2	571.344	-0.225959	0.670118	517.874	0.816045	0.167552	568.56	0.0682173	0.836989
ENSG00000072858	SIDT1	5.72008	-0.395753	0.940135	4.86949	1.5561	0.570912	14.3072	-0.420556	0.810727
ENSG00000072864	NDE1	1701.22	-0.583915	0.215831	549.337	0.547456	0.559978	1512.86	-0.0843664	0.756106
ENSG00000072952	IRAG1	12.036	0.0539675	0.99107	2.54123	-3.87375	0.274215	4.81105	-0.967898	NA
ENSG00000072954	TMEM38A	275.85	1.30223	0.00336135	717.523	-0.010058	0.992777	98.1857	-1.30303	0.000415564
ENSG00000072958	AP1M1	1155.53	-0.463238	0.14263	1057.11	0.843045	0.11675	1546.82	0.161898	0.470821
ENSG00000073008	PVR	3207.74	-0.815758	0.0170963	3730.2	0.959432	0.105554	5214.98	0.475427	0.00101023
ENSG00000073050	XRCC1	908.807	0.0804425	0.950391	1273.55	0.50041	0.394823	1453.34	-0.0140015	0.965754
ENSG00000073060	SCARB1	1914.89	-0.0072785	0.997707	6250.79	1.90944	9.01e-06	11709.1	0.123685	0.522348
ENSG00000073111	MCM2	828.717	0.456105	0.607662	988.045	-0.030531	0.97616	3477.67	-0.520539	0.000188714
ENSG00000073146	MOV10L1				0.478272	0.690978	NA
ENSG00000073150	PANX2	38.0161	-0.374336	0.85389	55.1763	2.20141	0.000240891	74.8117	1.4789	0.000330879
ENSG00000073169	SELENOO	790.928	0.102669	0.9092	1135.83	0.264727	0.756039	821.238	-0.19874	0.457974
ENSG00000073282	TP63	3009.65	0.350282	0.629806	433.256	0.597716	0.61378	946.114	-0.399687	0.144472
ENSG00000073331	ALPK1	227.726	0.145632	0.899232	160.433	0.585836	0.47881	152.48	0.103865	0.858245
ENSG00000073350	LLGL2	1182.63	-0.0867366	0.927056	961.997	-4.56106	6.18e-25	821.022	-0.0299418	0.943858
ENSG00000073417	PDE8A	721.939	-0.44366	0.352026	387.617	0.13305	0.895433	494.485	0.0776984	0.820524
ENSG00000073464	CLCN4	160.289	1.3811	0.0129342	123.124	-1.57607	0.026558	167.847	-0.0656808	0.920135
ENSG00000073536	NLE1	847.397	0.202622	0.801634	1181.67	-0.0371865	0.967514	1346.31	-0.00104754	0.997582
ENSG00000073578	SDHA	3977.35	0.267114	0.654458	3984.86	0.223021	0.823738	4361.53	-0.282787	0.128975
ENSG00000073584	SMARCE1	2403.48	-0.0959775	0.89676	1941.17	-0.0435843	0.961434	2380.37	-0.253076	0.157885
ENSG00000073598	FNDC8	3.58289	1.25186	NA	2.06685	-2.45932	NA	4.00973	-1.74699	NA
ENSG00000073605	GSDMB	152.683	-0.400147	0.6643	104.932	-0.973004	0.147532	53.0232	0.61053	0.364269
ENSG00000073614	KDM5A	1259.91	-0.152114	0.896144	577.864	-0.165969	0.884865	1039.82	-0.473026	0.0480963
ENSG00000073670	ADAM11	2.24737	-1.59265	NA	19.5797	1.89272	0.0542128	9.69758	0.336186	0.856186
ENSG00000073711	PPP2R3A	490.405	0.251753	0.770347	165.541	-1.37829	0.0799401	187.92	-0.029158	0.960292
ENSG00000073712	FERMT2	553.734	-1.11751	0.00371191	564.429	0.37347	0.617205	317.625	0.129805	0.734349
ENSG00000073734	ABCB11	6.36912	0.919332	0.800551	5.72032	0.876976	0.797314	6.96001	-0.129335	0.960298
ENSG00000073737	DHRS9	136.931	-0.322367	0.842519	121.635	2.3994	9.06e-05	262.093	0.48593	0.0732139
ENSG00000073754	CD5L							0.365112	2.09133	NA
ENSG00000073756	PTGS2	300.969	-1.31542	0.0551365	9.64606	-0.0235787	0.994917	287.597	0.765139	0.661021
ENSG00000073792	IGF2BP2	3780.97	-0.861606	0.0585984	1434.38	-0.167103	0.881887	1655.48	0.37727	0.0638295
ENSG00000073803	MAP3K13	477.975	-0.0402601	0.973369	294.412	-0.557027	0.388061	241.367	0.0339263	0.940017
ENSG00000073849	ST6GAL1	1162.71	0.362564	0.397141	499.853	-0.683245	0.471383	865.503	-0.790499	1.65717e-07
ENSG00000073861	TBX21				0.281375	-1.77482	NA
ENSG00000073905	VDAC1P1	0.457836	-0.749723	NA	1.13781	1.52322	NA
ENSG00000073910	FRY	75.843	0.994709	0.407155	181.78	3.80594	3.63e-10	62.8694	-0.0270013	0.975898
ENSG00000073921	PICALM	3348.64	-0.38611	0.402745	1237.87	-0.273106	0.794338	1440.1	0.215448	0.341622
ENSG00000073969	NSF	553.378	0.0596257	0.957962	366.94	0.0183719	0.988905	645.213	0.296541	0.19356
ENSG00000074047	GLI2	16.7001	-0.771196	0.679377	8.90818	0.426066	0.863023	5.74515	-1.30074	NA
ENSG00000074054	CLASP1	2462.82	0.350076	0.626721	825.314	-1.02151	0.261529	1050.75	0.0388592	0.927687
ENSG00000074071	MRPS34	1474.17	0.00768819	0.997013	3117.5	0.350535	0.720912	2987.68	-0.121512	0.672511
ENSG00000074181	NOTCH3	463.24	0.347581	0.844092	432.676	-3.33093	5.58e-07	46.6034	-0.265564	0.768394
ENSG00000074201	CLNS1A	2772.63	-0.0583611	0.94765	2471.79	-0.317128	0.626428	3011.04	-0.240225	0.133721
ENSG00000074211	PPP2R2C	1828.68	-2.68885	0.0118311	251.299	0.593088	0.453266	803.377	0.302797	0.15943
ENSG00000074219	TEAD2	666.262	0.0364769	0.971609	981.05	0.215858	0.750258	711.314	-0.465509	0.0220464
ENSG00000074266	EED	326.375	-0.153992	0.829199	180.449	-0.463083	0.562023	400.877	-0.0622386	0.873625
ENSG00000074276	CDHR2	38.625	-2.06281	0.0013091	19.6665	-0.271978	0.903269	5.53273	0.49163	NA
ENSG00000074317	SNCB	0.351047	-1.75143	NA				0.74981	0.0270413	NA
ENSG00000074319	TSG101	1622.84	-0.444005	0.278977	1209	-0.0100166	0.992263	1260.28	0.22437	0.277217
ENSG00000074356	NCBP3	964.327	0.0965588	0.924865	640.915	-0.215301	0.824121	758.731	-0.216337	0.401507
ENSG00000074370	ATP2A3				1.04756	3.47054	NA	1.19072	0.304972	NA
ENSG00000074410	CA12	10510.4	-0.339112	0.613106	2066.68	3.7154	9.37e-10	3975.09	0.171599	0.496134
ENSG00000074416	MGLL	1123.23	-1.30603	0.000227076	1048.83	-0.50712	0.456547	1743.08	1.45448	1.91174e-17
ENSG00000074527	NTN4	1190.38	-0.316342	0.621854	514.882	-0.301193	0.833978	1362.21	0.339986	0.133721
ENSG00000074582	BCS1L	1781.03	0.422562	0.38262	1438.57	-0.198314	0.811966	1424.79	-0.0812037	0.753325
ENSG00000074590	NUAK1	491.021	1.25833	0.000206349	235.439	0.105512	0.929421	442.137	0.138519	0.695684
ENSG00000074603	DPP8	698.561	0.0455395	0.974393	363.946	-0.585238	0.56015	401.745	0.126767	0.743629
ENSG00000074621	SLC24A1	178.674	-0.0432629	0.979088	87.3645	0.321254	0.777927	116.535	-0.0122247	0.985715
ENSG00000074657	ZNF532	790.261	-0.0608255	0.962384	346.316	-0.967169	0.266439	398.438	-0.0926096	0.82243
ENSG00000074660	SCARF1	18.7468	0.40708	0.850174	15.7419	-1.47658	0.299874	3.21317	-0.0361618	NA
ENSG00000074695	LMAN1	2218.41	0.224115	0.767771	970.261	0.492446	0.532617	1564.34	0.0669925	0.840414
ENSG00000074696	HACD3	2357.35	-0.0901194	0.906511	1355.31	-0.620798	0.23678	1949.69	-0.211848	0.264425
ENSG00000074706	IPCEF1				1.8416	-4.31476	NA	0.462577	-0.774766	NA
ENSG00000074755	ZZEF1	1181.76	0.355398	0.493409	624.968	-0.662981	0.450189	829.513	0.0119614	0.975537
ENSG00000074800	ENO1	70393.6	0.177211	0.777076	136180	0.867276	0.13607	124820	0.0314266	0.903098
ENSG00000074842	MYDGF	1501.36	-0.493779	0.102427	3086.21	1.30918	0.056638	3119.28	0.368106	0.0310202
ENSG00000074855	ANO8	357.549	-0.22497	0.824905	316.479	0.672242	0.443903	236.042	-0.158696	0.682392
ENSG00000074935	TUBE1	452.374	-0.224996	0.720214	244.719	0.179237	0.895021	142.816	-0.363095	0.365412
ENSG00000074964	ARHGEF10L	256.995	-0.18696	0.823216	209.064	0.195936	0.847808	103.525	-0.0238823	0.973306
ENSG00000074966	TXK	2.88218	0.292909	NA	5.0218	-0.520934	0.862783	2.41855	0.445959	NA
ENSG00000075035	WSCD2	0.331456	-1.78254	NA	1.74083	4.22242	NA
ENSG00000075043	KCNQ2	3.19244	3.03933	NA	1.67017	1.77769	NA	0.441878	0.977777	NA
ENSG00000075073	TACR2	35.7929	0.925264	0.232834	48.0607	0.510525	0.935403	28.3288	0.205063	0.863555
ENSG00000075089	ACTR6	383.881	0.0685885	0.95413	190.449	-1.02641	0.0945261	247.177	-0.342625	0.2861
ENSG00000075131	TIPIN	118.037	0.146302	0.903472	167.302	0.243371	0.784991	327.234	-0.253448	0.433548
ENSG00000075142	SRI	1726.02	-0.453811	0.135921	2266.97	-0.690062	0.314571	2013.33	-0.0511446	0.849168
ENSG00000075151	EIF4G3	2935.83	-0.169662	0.75832	1140.46	0.159296	0.835624	1536.38	0.0946127	0.719798
ENSG00000075188	NUP37	585.397	-0.141684	0.884392	624.886	-0.125492	0.893899	1510.47	-0.142052	0.547626
ENSG00000075213	SEMA3A	80.1093	-0.0454507	0.985173	110.548	-0.018353	0.992002	157.035	0.103749	0.862065
ENSG00000075218	GTSE1	57.8097	0.519398	0.916433	178.855	0.488838	0.712163	883.919	-0.194052	0.374537
ENSG00000075223	SEMA3C	1513.83	1.85151	1.38e-12	739.95	-0.914847	0.753007	732.838	-0.704753	0.274165
ENSG00000075234	TTC38	364.818	0.3543	0.55394	508.275	-0.59247	0.269104	442.2	-0.155247	0.62019
ENSG00000075239	ACAT1	2101.48	-0.0304162	0.981298	2550.75	-0.496095	0.567563	2148.35	-0.181849	0.485204
ENSG00000075240	GRAMD4	409.648	-0.512707	0.253921	347.924	-0.544069	0.486909	316.164	-0.393277	0.275896
ENSG00000075275	CELSR1	2419.94	-0.0511077	0.958683	740.637	-0.53205	0.377808	1254.63	-0.207785	0.263316
ENSG00000075290	WNT8B	1.4446	1.10687	NA	2.97576	-4.02084	0.235416	2.03601	-3.26836	NA
ENSG00000075292	ZNF638	2661.33	0.0883172	0.936288	1161.35	-0.410643	0.599381	880.225	0.0696519	0.83133
ENSG00000075303	SLC25A40	207.204	0.82862	0.113092	87.5371	-1.66846	0.0559533	107.59	-0.590387	0.159448
ENSG00000075336	TIMM21	718.007	0.576765	0.150806	728.888	-0.177318	0.817447	1153.1	-0.381402	0.0260399
ENSG00000075340	ADD2	47.3008	-3.46547	0.293718	352.49	-1.21653	0.026203	433.137	0.8041	0.000618629
ENSG00000075391	RASAL2	1133.98	-0.174541	0.905001	245.684	-1.65098	0.0500925	318.484	0.374394	0.187821
ENSG00000075399	VPS9D1	229.325	-0.113645	0.928034	223.142	0.546375	0.473113	186.431	0.617295	0.0722689
ENSG00000075407	ZNF37A	653.032	0.427197	0.184428	501.295	0.150401	0.863023	450.934	-0.222008	0.394544
ENSG00000075413	MARK3	2892.96	-0.686497	0.0418976	1882.86	-0.20778	0.788739	1756.07	0.166386	0.391285
ENSG00000075415	SLC25A3	13542.5	-0.138205	0.846807	17866	-0.29122	0.714093	21777.9	0.107558	0.578267
ENSG00000075420	FNDC3B	1359.84	0.203069	0.800346	674.476	0.887174	0.302704	1035.13	0.26876	0.311185
ENSG00000075426	FOSL2	6045.77	0.449518	0.0959947	1587.96	-1.23546	0.0489607	2385.83	0.386316	0.0333846
ENSG00000075429	CACNG5	2.39751	1.45936	NA	1.24797	-1.70591	NA	2.53476	2.83289	NA
ENSG00000075461	CACNG4	0.534729	1.07091	NA	11.0203	-5.96036	0.00108317
ENSG00000075539	FRYL	1128.7	-0.151866	0.885779	212.745	-0.834302	0.217916	367.056	-0.0517444	0.906198
ENSG00000075568	TMEM131	2850.65	0.297278	0.495869	930.218	-0.213495	0.862124	1014.9	-0.198683	0.416562
ENSG00000075618	FSCN1	14702.8	-0.286115	0.496514	7467.68	-0.105582	0.891704	15194.2	-0.0475319	0.854187
ENSG00000075624	ACTB	95500.5	-1.03897	8.57e-05	65884.3	0.280691	0.807566	158882	0.337916	0.0684779
ENSG00000075643	MOCOS	3130.06	-0.377985	0.203592	1378.01	-1.18056	0.203452	1093.37	-0.160061	0.544262
ENSG00000075651	PLD1	397.414	0.0389566	0.974885	188.689	-0.338833	0.771842	171.205	0.0688339	0.921077
ENSG00000075673	ATP12A	61.8738	-3.82832	2.06e-08	8.00326	-3.47924	0.0390637	5.16837	1.40685	NA
ENSG00000075702	WDR62	123.986	-0.134821	0.940135	548.525	1.3791	0.103481	1370.33	-0.164317	0.567659
ENSG00000075711	DLG1	1323.51	-0.238098	0.760213	416.784	-0.315677	0.776315	546.079	0.00995112	0.980118
ENSG00000075785	RAB7A	7944.27	-0.333139	0.571427	3863.2	-0.193781	0.793092	6621.24	0.253402	0.204895
ENSG00000075790	BCAP29	790.252	-0.771226	0.116839	301.732	-1.49151	0.000468968	219.738	0.334989	0.32538
ENSG00000075826	SEC31B	224.282	0.738445	0.274479	308.405	1.04661	0.0728676	36.8476	-0.184437	0.88793
ENSG00000075856	SART3	1126.56	0.307132	0.555266	754.247	0.110365	0.918406	2294.32	-0.199367	0.250625
ENSG00000075884	ARHGAP15				1.15878	-0.0967642	NA
ENSG00000075886	TUBA3D	14.9265	0.374795	0.895832	3.65153	-1.29732	0.703399	4.05057	-0.566938	NA
ENSG00000075891	PAX2				0.64193	2.77962	NA
ENSG00000075914	EXOSC7	1368.56	-0.122238	0.859441	1510.93	0.0909926	0.931242	1682.37	-0.102407	0.677236
ENSG00000075945	KIFAP3	1076.52	-0.27262	0.580161	371.701	-0.855208	0.121515	455.123	0.13901	0.673749
ENSG00000075975	MKRN2	1003	-0.126567	0.875536	708.878	0.0955347	0.928574	866.876	0.0945031	0.752515
ENSG00000076003	MCM6	1473.95	0.0917064	0.958683	1628.44	0.0423424	0.970494	2367.57	-0.480883	0.000723606
ENSG00000076043	REXO2	1739.41	-0.166566	0.754325	1537.81	0.182086	0.81039	1671.49	0.0938335	0.693764
ENSG00000076053	RBM7	555.888	0.206114	0.759973	206.121	-0.7366	0.367751	301.451	-0.123217	0.805845
ENSG00000076067	RBMS2	1348.15	-0.584612	0.428806	883.518	-0.440998	0.543998	2369.56	1.21816	9.23e-12
ENSG00000076108	BAZ2A	3171.02	-0.150532	0.903555	1532.07	-0.713234	0.447377	2860.25	0.17432	0.512954
ENSG00000076201	PTPN23	1540.01	-0.102717	0.907688	912.782	0.282281	0.689226	1554.72	0.122889	0.694277
ENSG00000076242	MLH1	918.038	-0.0672129	0.940187	903.08	0.491807	0.488385	1380.04	-0.194688	0.389367
ENSG00000076248	UNG	1027.24	0.0945522	0.926263	866.274	-0.355223	0.616098	2375.52	-0.532746	0.000109183
ENSG00000076258	FMO4	19.7255	0.620274	0.703541	7.39094	0.405805	0.866001	13.8345	-1.23533	0.250625
ENSG00000076321	KLHL20	368.457	-0.197414	0.868902	101.203	-0.762298	0.575134	238.437	0.234017	0.561965
ENSG00000076344	RGS11	13.3612	-1.65099	0.253723	99.5301	1.11021	0.114334	9.78085	1.53006	0.314386
ENSG00000076351	SLC46A1	580.648	0.371998	0.352026	390.204	-0.57381	0.409668	601.69	0.335345	0.298704
ENSG00000076356	PLXNA2	2821.19	-1.00324	0.016057	1205.07	0.61574	0.3193	1585.04	0.0102777	0.976952
ENSG00000076382	SPAG5	244.405	0.495861	0.760686	980.375	1.48818	0.14143	2750.71	-0.0857002	0.733056
ENSG00000076513	ANKRD13A	970.502	0.10365	0.903675	498.06	-1.77089	9.08e-05	786.818	-0.0486316	0.891959
ENSG00000076554	TPD52	883.623	-0.208763	0.796523	495.698	-0.755301	0.523736	853.819	0.0131256	0.976834
ENSG00000076555	ACACB	38.0292	0.599126	0.522185	22.8187	-0.0126002	0.995566	135.227	0.144067	0.801002
ENSG00000076604	TRAF4	2140	0.215919	0.818094	2616.85	-0.426462	0.45725	2794.3	0.0153228	0.960298
ENSG00000076641	PAG1	585.754	0.250655	0.826103	147.54	0.808232	0.378851	197.749	0.356786	0.79035
ENSG00000076650	GPATCH1	223.654	0.0290489	0.983253	186.415	-0.784284	0.28077	272.277	0.000757071	0.999015
ENSG00000076662	ICAM3	125.096	0.648661	0.519382	294.556	-0.255501	0.852878	244.489	0.411138	0.160261
ENSG00000076685	NT5C2	1612.52	0.315642	0.505452	1395.61	-0.560175	0.464142	1080.69	-0.0828049	0.766737
ENSG00000076706	MCAM	60.3916	-0.271513	0.893503	880.193	3.11698	5.22e-09	570.145	0.985857	5.01243e-07
ENSG00000076716	GPC4	110.324	0.0772726	0.959434	72.5001	0.160935	0.881737	248.576	0.136492	0.737726
ENSG00000076770	MBNL3	557.262	0.715912	0.277808	67.6909	-1.59546	0.0778451	90.4724	-0.537314	0.291236
ENSG00000076826	CAMSAP3	274.105	-0.523963	0.243033	294.495	-4.68743	6.34e-18	49.7127	-1.54968	0.00431519
ENSG00000076864	RAP1GAP	71.8851	-0.729507	0.339646	27.3234	-1.65478	0.0960444	65.7238	0.186561	0.823117
ENSG00000076924	XAB2	986.426	-0.0916527	0.919296	1067.82	0.302028	0.644242	1264.61	-0.110176	0.669003
ENSG00000076928	ARHGEF1	3716.95	-0.240393	0.685979	2313.54	0.269168	0.717925	3520.19	0.241649	0.213778
ENSG00000076944	STXBP2	1805.79	-0.493543	0.16505	1166.47	-1.51931	0.00221879	940.681	0.196999	0.462182
ENSG00000076984	MAP2K7	925.672	-0.141265	0.842508	698.247	0.13543	0.874248	938.753	-0.17292	0.434497
ENSG00000077044	DGKD	1091.02	0.272274	0.599106	947.073	0.275938	0.803425	1161.75	0.36845	0.0649551
ENSG00000077092	RARB	1.41317	-0.128168	NA	1.21664	-1.19221	NA	2.58908	0.582436	NA
ENSG00000077097	TOP2B	1636.19	0.171208	0.760581	989.845	-0.235694	0.75571	1620.37	-0.0979318	0.69957
ENSG00000077147	TM9SF3	4490.63	-0.00213606	0.999167	2300.85	-0.405605	0.620931	1821.46	-0.338843	0.0371537
ENSG00000077150	NFKB2	1289.66	-0.0194869	0.992096	2064.44	1.53139	0.000812083	1936.57	0.369423	0.159459
ENSG00000077152	UBE2T	214.563	-0.130844	0.943393	654.296	0.354731	0.767796	1213.43	-0.156054	0.491608
ENSG00000077157	PPP1R12B	381.331	0.656574	0.339761	147.095	0.0496088	0.97616	159.108	-0.117579	0.848707
ENSG00000077232	DNAJC10	4128.74	-0.0118649	0.995773	1555.79	-1.4515	0.125822	1433.16	0.081012	0.841994
ENSG00000077235	GTF3C1	1843.55	-0.034648	0.971085	1750.6	0.869208	0.211525	2997.31	0.125033	0.704797
ENSG00000077238	IL4R	2265.05	-0.134168	0.853857	1219.55	-0.436999	0.498544	2212.67	0.0994111	0.697857
ENSG00000077254	USP33	1095.78	0.293521	0.567885	339.569	-0.495681	0.519148	404.573	-0.00897725	0.983413
ENSG00000077264	PAK3	141.599	2.6646	1.5e-12	55.6978	-3.16062	0.00106812	22.0192	1.20208	0.121845
ENSG00000077274	CAPN6	8.74382	-0.10403	0.981077	7.52746	2.01432	0.317109	87.297	-0.578654	0.254623
ENSG00000077279	DCX				0.281375	-1.77482	NA	0.87153	-0.346865	NA
ENSG00000077312	SNRPA	1765.41	0.00847526	0.997013	3203.73	0.772946	0.335578	3649.04	-0.26213	0.148334
ENSG00000077327	SPAG6	0.768595	-0.528897	NA	0.800141	0.592038	NA
ENSG00000077348	EXOSC5	875.785	0.492778	0.442617	1563.61	0.531622	0.441529	1008.47	-0.589811	0.000660622
ENSG00000077380	DYNC1I2	4033.96	-0.388469	0.406983	1247.95	-0.955443	0.0477613	2272.83	0.30603	0.0704331
ENSG00000077454	LRCH4	298.218	0.47172	0.424909	511.72	-0.588391	0.402199	462.887	0.216477	0.501278
ENSG00000077458	FAM76B	186.327	0.0350454	0.979622	66.7923	-1.1303	0.334848	72.9827	-0.585532	0.298704
ENSG00000077463	SIRT6	367.543	-0.275447	0.658318	457.683	0.444922	0.515984	588.805	0.403382	0.114764
ENSG00000077514	POLD3	404.639	0.0352684	0.979676	255.441	0.0947031	0.932681	533.401	-0.44217	0.0964424
ENSG00000077522	ACTN2	2.07136	-0.0576385	NA	0.281375	-1.77482	NA	0.327421	0.213103	NA
ENSG00000077549	CAPZB	4239.51	-0.108645	0.863414	3911.52	0.423806	0.52601	6075.11	0.157219	0.390272
ENSG00000077585	GPR137B	199.832	-0.200051	0.852913	118.87	0.500883	0.558621	106.251	0.174883	0.767377
ENSG00000077616	NAALAD2	11.0496	-0.39716	0.890992	12.1808	-0.276849	0.915894	6.81608	-0.504728	0.824391
ENSG00000077684	JADE1	306.418	0.584676	0.100326	418.928	0.301885	0.650635	435.212	-0.696911	0.000216236
ENSG00000077713	SLC25A43	919.426	-0.310922	0.59994	299.962	-0.880058	0.297617	379.444	0.0971148	0.795357
ENSG00000077721	UBE2A	1274.31	-0.228066	0.678124	656.13	0.464802	0.403943	1035.6	0.297088	0.0947072
ENSG00000077782	FGFR1	299.632	-0.502256	0.591746	1713.23	5.2287	2.59e-26	476.746	0.174176	0.679511
ENSG00000077800	FKBP6	5.66719	-1.27788	0.678124	3.62309	-0.473835	0.885055	2.69716	1.0644	NA
ENSG00000077935	SMC1B	2.13289	0.665362	NA	10.6436	1.47659	0.383032	16.9046	-0.960966	0.342771
ENSG00000077942	FBLN1	883.841	0.894475	0.19073	4839.64	2.89243	4.75e-10	2331.44	-0.19249	0.346829
ENSG00000077943	ITGA8				1.29659	1.77992	NA	0.504478	1.07578	NA
ENSG00000077984	CST7							1.61932	4.24333	NA
ENSG00000078018	MAP2	60.2007	-0.919652	0.18709	178.368	1.46957	0.00661637	80.6899	2.00982	1.97335e-06
ENSG00000078043	PIAS2	351.76	0.120759	0.908773	281.197	-0.0751744	0.939127	273.619	-0.197213	0.587757
ENSG00000078053	AMPH				0.728701	2.97328	NA	0.34895	2.03566	NA
ENSG00000078061	ARAF	1083.56	-0.0532756	0.955003	1660.45	0.166594	0.877215	1543.18	0.0162003	0.958873
ENSG00000078070	MCCC1	736.17	0.265162	0.703648	805.964	-0.312487	0.688728	481.129	0.28595	0.468555
ENSG00000078081	LAMP3	2.34712	1.43231	NA	4.51853	0.650483	0.84742	37.7448	1.73956	0.0108941
ENSG00000078098	FAP	366.208	-2.15634	0.000194971	62.9867	0.854996	0.31054	357.834	0.956422	1.92401e-06
ENSG00000078114	NEBL	505.261	-0.643016	0.112617	884.334	-0.511351	0.574106	150.949	-1.22663	0.000290722
ENSG00000078124	ACER3	1167.26	0.469232	0.299175	449.794	-0.641165	0.293471	451.574	-0.0398711	0.941147
ENSG00000078140	UBE2K	2295.81	-0.426048	0.261116	1413	0.162651	0.855482	1860.32	0.17951	0.463098
ENSG00000078142	PIK3C3	553.583	-0.535413	0.302252	414.018	0.525196	0.553299	267.006	-0.0594427	0.899214
ENSG00000078177	N4BP2	216.593	-0.639045	0.537062	32.9235	-1.58843	0.231302	55.0768	-0.0353078	0.968079
ENSG00000078237	TIGAR	1221.76	0.209903	0.73937	464.656	-2.33859	6.43e-07	607.341	0.314718	0.171251
ENSG00000078246	TULP3	542.469	-0.105725	0.916433	396.491	0.0558885	0.950288	835.154	0.106422	0.723373
ENSG00000078269	SYNJ2	479.948	0.131569	0.886257	350.367	0.38928	0.724579	507.207	0.188039	0.531883
ENSG00000078295	ADCY2	1.7394	1.53751	NA	4.7474	-0.672442	0.84091	6.13793	0.873746	NA
ENSG00000078304	PPP2R5C	3094.55	-0.192017	0.708956	2680.19	-0.975916	0.0604209	1754.8	-0.172666	0.410956
ENSG00000078319	PMS2P1	258.032	-0.119198	0.908682	472.521	0.550949	0.535292	337.668	-0.0497562	0.912138
ENSG00000078328	RBFOX1	5.63053	-1.09682	0.72725	6.01446	0.721927	0.801276	4.52288	-1.37722	NA
ENSG00000078369	GNB1	9442.28	-0.568841	0.195368	6097.82	0.211332	0.76816	8727.97	0.238025	0.163737
ENSG00000078399	HOXA9	157.353	0.439661	0.382841	113.778	0.0113092	0.994037	203.83	0.0763307	0.874548
ENSG00000078401	EDN1	263.803	-1.40123	0.000112545	241.474	-5.78016	2.42e-22	98.657	0.437759	0.325341
ENSG00000078403	MLLT10	1052.4	-0.221749	0.654672	432.431	-1.60629	0.000200833	454.27	-0.13757	0.724242
ENSG00000078487	ZCWPW1	71.7468	-0.280049	0.814416	95.1341	0.453395	0.64414	35.3036	0.253491	0.815836
ENSG00000078549	ADCYAP1R1				0.845057	0.988075	NA	3.22641	3.2025	NA
ENSG00000078589	P2RY10	1.28437	2.6815	NA	2.73983	1.93604	0.659131	1.96621	0.170104	NA
ENSG00000078618	NRDC	4298.85	-0.257044	0.537223	4284.98	0.499848	0.559978	4345.67	0.340992	0.0192659
ENSG00000078668	VDAC3	2674.52	0.0899855	0.915747	2892.7	-0.0590443	0.954645	5336.64	-0.0855872	0.692795
ENSG00000078674	PCM1	1910.24	0.0320576	0.973678	1069.03	-0.0711425	0.945588	985.427	0.0907533	0.762626
ENSG00000078687	TNRC6C	150.521	0.316151	0.827259	116.602	-0.831559	0.835646	101.237	-0.0543289	0.934041
ENSG00000078699	CBFA2T2	591.405	0.0249085	0.986908	311.224	-0.983521	0.157272	557.792	0.0546385	0.880096
ENSG00000078725	BRINP1	0.286587	1.7791	NA
ENSG00000078747	ITCH	2333.67	-0.650609	0.28572	751.563	-1.81555	0.0129701	1143.35	0.381227	0.112372
ENSG00000078795	PKD2L2	1.22812	-0.423641	NA	0.753741	-0.351336	NA	0.63387	-1.26259	NA
ENSG00000078804	TP53INP2	169.421	-0.809118	0.0407334	225.573	-0.645424	0.336152	211.703	0.290448	0.399336
ENSG00000078808	SDF4	2573.41	0.114231	0.858156	4601.35	1.39383	0.000406896	3892.19	0.131797	0.513994
ENSG00000078814	MYH7B	7.66829	0.683616	0.842508	12.5877	-1.56779	0.259551	5.82882	-0.373057	NA
ENSG00000078900	TP73	52.7018	4.48344	7.85e-09	11.3949	-1.67039	0.489761	51.3336	-2.40972	1.03411e-06
ENSG00000078902	TOLLIP	1094.65	-0.4391	0.276215	878.701	0.558693	0.34473	1045.46	0.250468	0.342997
ENSG00000078967	UBE2D4	178.605	-0.365317	0.673372	388.086	-0.538366	0.375846	306.135	-0.0617449	0.891915
ENSG00000079101	CLUL1	0.988967	2.73236	NA	1.07794	0.983152	NA	1.414	-2.08871	NA
ENSG00000079102	RUNX1T1							0.310775	-1.64964	NA
ENSG00000079112	CDH17				1.02262	3.44828	NA	0.347479	0.0447175	NA
ENSG00000079134	THOC1	510.382	0.0401498	0.973678	488.471	-0.341568	0.719615	557.017	-0.19605	0.501242
ENSG00000079150	FKBP7	157.659	1.15202	0.0102283	129.048	-0.33533	0.681863	73.9537	-0.0565762	0.939262
ENSG00000079156	OSBPL6	1757.11	0.208718	0.686187	657.72	-0.156474	0.876605	565.381	-0.561156	0.0108941
ENSG00000079215	SLC1A3	455.167	1.61883	8.57e-06	285.643	-1.69937	0.0566047	359.908	-0.968898	9.08579e-05
ENSG00000079246	XRCC5	13173.8	-0.1508	0.842392	9214.3	0.0211808	0.988014	10282.4	-0.127025	0.520215
ENSG00000079257	LXN	81.3539	-0.0306977	0.987718	161.329	-1.7464	0.0376382	28.884	-1.95917	0.00179285
ENSG00000079263	SP140	4.27718	-1.58606	NA	13.7333	5.50356	8.21e-05	78.0562	3.31058	1.30967e-17
ENSG00000079277	MKNK1	652.939	-0.134289	0.842302	512.421	0.000634988	0.999498	769.924	0.408721	0.0166398
ENSG00000079308	TNS1	112.928	1.45674	0.152644	31.7803	-0.150988	0.939811	56.3026	0.513271	0.467312
ENSG00000079313	REXO1	549.598	-0.162599	0.815747	380.524	0.278367	0.713394	843.81	0.0139139	0.96862
ENSG00000079332	SAR1A	1983.38	-0.146096	0.830526	2588.23	-0.0584953	0.948758	2147.39	-0.223732	0.364438
ENSG00000079335	CDC14A	49.2301	0.121928	0.963231	20.8907	-2.09227	0.118142	28.1929	-1.05238	0.164815
ENSG00000079337	RAPGEF3	853.589	-1.86713	9.27e-08	551.602	2.03072	1.01e-05	807.157	0.714158	0.00177596
ENSG00000079385	CEACAM1	1434.88	-2.69096	5.02e-12	162.881	-2.01028	0.000193694	699.277	1.0198	1.49074e-05
ENSG00000079387	SENP1	478.058	0.136051	0.895312	183.072	-0.552833	0.460316	599.312	-0.358217	0.0868294
ENSG00000079393	DUSP13	0.941504	2.09731	NA	2.31464	3.02127	0.376441	1.88967	-0.242637	NA
ENSG00000079432	CIC	2249.3	0.131528	0.852913	1417.76	0.255604	0.714522	2141.59	0.0203236	0.952455
ENSG00000079435	LIPE	280.533	-0.125418	0.942446	260.061	0.594185	0.30194	398.661	-0.0745497	0.863534
ENSG00000079459	FDFT1	6248.29	-0.118145	0.931946	6400.13	-0.0324797	0.97412	13055.3	0.0551965	0.828078
ENSG00000079462	PAFAH1B3	849.962	-0.412153	0.28428	1418.37	0.070129	0.956665	1504.03	0.103206	0.693764
ENSG00000079482	OPHN1	282.713	0.881179	0.00735217	171.513	-0.983664	0.0919721	110.774	0.508199	0.246234
ENSG00000079616	KIF22	633.292	0.000637648	0.999708	1782.98	1.08765	0.176047	2972.62	-0.47918	0.000467928
ENSG00000079689	SCGN	0.365467	2.03648	NA	0.651588	1.2929	NA	0.551241	1.23224	NA
ENSG00000079691	CARMIL1	681.266	0.152204	0.847285	252.985	-0.86001	0.152634	621.635	0.163053	0.636743
ENSG00000079739	PGM1	4384.74	0.317538	0.518746	3131.65	-0.9223	0.0461629	5065.4	0.041322	0.872966
ENSG00000079785	DDX1	6179.77	-0.232652	0.616898	3691.33	-0.806681	0.0631476	5052.57	0.0727607	0.763858
ENSG00000079805	DNM2	2754.03	-0.14035	0.815418	2264.04	0.20778	0.795806	3511.34	0.0700225	0.793851
ENSG00000079819	EPB41L2	270.76	-0.853598	0.0444826	204.524	1.16588	0.0894489	590.679	0.081297	0.808375
ENSG00000079841	RIMS1	0.499919	1.00289	NA	12.7643	5.62618	0.000331629	2.80476	-0.857831	NA
ENSG00000079931	MOXD1				16.1992	7.42903	4.18e-06	36.2163	1.18776	0.0399988
ENSG00000079950	STX7	1113.49	-0.600807	0.405463	267.308	-1.18821	0.135866	468.317	0.496373	0.043695
ENSG00000079974	RABL2B	467.541	-0.0481698	0.966427	331.066	-0.302338	0.742845	259.778	-0.341946	0.241693
ENSG00000079999	KEAP1	1411.51	0.0504516	0.962384	1582.62	0.651701	0.33156	2071.49	-0.110893	0.665227
ENSG00000080007	DDX43	0.80627	1.61348	NA				1.50496	-0.735439	NA
ENSG00000080031	PTPRH	131.515	-0.989553	0.125425	30.5549	2.51535	0.00937194	45.3427	0.64352	0.357917
ENSG00000080166	DCT	0.54523	-1.45757	NA	0.271928	-1.74174	NA
ENSG00000080189	SLC35C2	742.151	-0.103062	0.904728	1077.69	0.160506	0.842178	1381.04	0.134294	0.568767
ENSG00000080200	CRYBG3	353.099	-0.0921773	0.942616	61.2506	-2.02372	0.1313	105.786	0.201712	0.758823
ENSG00000080224	EPHA6	0.553158	0.879032	NA				0.328431	-1.69437	NA
ENSG00000080293	SCTR	1.01476	2.41579	NA
ENSG00000080298	RFX3	138.022	-0.577267	0.549759	59.4537	-0.0997857	0.937465	65.0596	0.608079	0.382772
ENSG00000080345	RIF1	1823.45	0.105062	0.915098	510.564	-0.966402	0.231271	556.763	-0.0858495	0.840336
ENSG00000080371	RAB21	928.423	0.100019	0.898203	517.263	-0.0243989	0.988922	1074.16	0.240768	0.393521
ENSG00000080493	SLC4A4	1.09973	1.7368	NA	0.677262	2.8544	NA	1.87568	2.59729	NA
ENSG00000080503	SMARCA2	1920.13	0.144986	0.89486	703.505	0.180178	0.866312	980.564	-0.477136	0.0229556
ENSG00000080511	RDH8	0.794488	-3.05087	NA	2.24332	-2.62524	0.544229	0.878457	0.884014	NA
ENSG00000080546	SESN1	646.477	1.14546	0.000134421	311.187	-1.35121	0.0217143	310.987	-0.0900658	0.830853
ENSG00000080561	MID2	386.712	-0.253477	0.828096	173.646	-0.32752	0.723922	148.047	-0.171225	0.789694
ENSG00000080572	DNAAF6	0.319503	-1.72994	NA				0.352494	0.216875	NA
ENSG00000080573	COL5A3	9.90275	2.11797	0.122732	9.02082	2.38944	0.119299	35.5114	0.910571	0.207683
ENSG00000080603	SRCAP	1220.9	0.455134	0.668947	386.939	-1.36278	NA	754.362	-0.387481	0.735078
ENSG00000080608	PUM3	2040.02	-0.0143276	0.991333	1589.47	-0.478921	0.589686	1907.42	-0.507694	0.00148856
ENSG00000080618	CPB2	2.09085	0.329699	NA	1.44537	-3.91134	NA	6.1684	0.445393	NA
ENSG00000080644	CHRNA3	4.33241	0.831964	NA	0.923351	-3.3314	NA	7.03152	-0.224438	0.941147
ENSG00000080709	KCNN2							0.948985	0.691288	NA
ENSG00000080802	CNOT4	414.275	-0.265048	0.68276	217.832	-0.423344	0.56962	329.385	0.0597131	0.890369
ENSG00000080815	PSEN1	2256.62	-0.422291	0.354811	1242.34	-0.780557	0.163326	1060.29	0.458347	0.00291518
ENSG00000080819	CPOX	497.662	0.416753	0.324194	189.772	-0.709499	0.342363	569.026	-0.142662	0.688358
ENSG00000080822	CLDND1	1752.67	-0.235412	0.722557	541.78	-1.10437	0.0606034	813.069	0.398752	0.0647657
ENSG00000080823	MOK	579.207	0.275737	0.668803	2312.22	0.536288	0.435632	1713.61	-0.0881012	0.760253
ENSG00000080824	HSP90AA1	19055.3	-0.0271544	0.980002	17477.7	-0.764092	0.147162	44815.3	-0.101346	0.661826
ENSG00000080839	RBL1	169.656	0.0668344	0.967464	173.791	-0.76086	0.388061	321.878	-0.192546	0.639764
ENSG00000080845	DLGAP4	1539.47	-0.515682	0.0998354	1352.29	0.0189522	0.988014	1899.08	0.677745	2.32436e-05
ENSG00000080854	IGSF9B	933.443	-1.25094	0.0523048	162.238	-2.11808	0.00191333	74.853	-0.424534	0.503843
ENSG00000080947	CROCCP3	37.7322	-0.754414	0.568451	18.0926	0.42362	0.812001	9.62192	-0.536547	0.758352
ENSG00000080986	NDC80	127.367	0.0484346	0.995209	278.167	0.641496	0.531686	605.238	-0.276634	0.215072
ENSG00000081014	AP4E1	631.057	0.0688701	0.956618	250.14	-0.132348	0.90104	303.83	0.0778904	0.850477
ENSG00000081019	RSBN1	246.177	0.0384086	0.985897	82.6286	-0.534514	0.769301	105.554	-0.513689	0.445796
ENSG00000081026	MAGI3	180.96	0.174962	0.886028	75.5483	-0.0472478	0.969452	132.315	-0.318311	0.471156
ENSG00000081041	CXCL2	430.919	0.234155	0.884595	330.025	1.43956	0.07223	3327.42	0.563579	0.582326
ENSG00000081051	AFP				1.52588	4.03695	NA	2.48647	1.95693	NA
ENSG00000081052	COL4A4	14.9583	-0.382969	0.891618	28.3459	-1.53621	0.350904	16.4788	1.16361	0.240406
ENSG00000081059	TCF7	353.049	0.466953	0.29104	163.292	-1.90301	0.000616884	359.999	-0.411557	0.162541
ENSG00000081087	OSTM1	360.585	-0.431839	0.618762	171.203	0.528633	0.558089	265.191	0.133396	0.764383
ENSG00000081138	CDH7	0.477977	-0.82998	NA	0.784661	1.84343	NA	0.984592	3.51524	NA
ENSG00000081148	IMPG2	12.2703	0.141812	0.968754	4.55375	1.8359	0.434386	2.37104	0.2324	NA
ENSG00000081154	PCNP	2703.8	-0.0305981	0.981077	1072.15	-0.627693	0.437831	1142.48	-0.231017	0.256121
ENSG00000081177	EXD2	808.773	0.411766	0.293155	580.422	-1.80618	0.000614485	608.525	0.23132	0.381701
ENSG00000081181	ARG2	426.758	-2.27914	3.09e-05	91.6685	-1.52315	0.0244928	238.68	0.77518	0.000893016
ENSG00000081189	MEF2C	1.47135	1.01936	NA	14.6438	4.25984	0.00044128	8.27424	-0.577454	0.807752
ENSG00000081237	PTPRC	1.15401	-2.48786	NA				0.393837	2.18793	NA
ENSG00000081277	PKP1	11.7365	-1.17959	0.494005	1.5126	-4.044	NA	9.95486	1.42731	0.278611
ENSG00000081307	UBA5	1091.06	0.200232	0.703541	536.195	-0.640482	0.319019	590.148	0.247503	0.379143
ENSG00000081320	STK17B	843.765	0.0622217	0.957008	358.016	0.106373	0.916588	344.192	-0.169665	0.661021
ENSG00000081377	CDC14B	267.479	-0.600916	0.293155	122.388	-1.12062	0.106023	133.514	0.129909	0.816649
ENSG00000081386	ZNF510	488.963	0.224172	0.758353	244.424	-0.500078	0.527418	182.169	-0.688082	0.140378
ENSG00000081479	LRP2	1.9636	4.48482	NA	1.62287	2.80627	NA	5.28095	0.386679	NA
ENSG00000081665	ZNF506	18.6709	0.313556	0.936952	21.1386	-1.07191	0.425761	8.36741	-0.203399	0.926913
ENSG00000081692	JMJD4	260.152	-0.0469998	0.973678	523.91	0.788159	0.156003	803.81	0.379141	0.0665508
ENSG00000081721	DUSP12	588.271	-0.245122	0.706606	479.408	-0.237361	0.770367	553.863	-0.119426	0.696874
ENSG00000081760	AACS	1242.69	-0.329125	0.493035	1787.73	0.221911	0.735304	1989.78	0.233476	0.189075
ENSG00000081791	DELE1	2155.54	0.0879091	0.915409	1941.04	-0.229387	0.757849	1309.3	0.00163561	0.995586
ENSG00000081800	SLC13A1	0.667527	2.89213	NA
ENSG00000081803	CADPS2	122.395	0.655755	0.445402	70.1637	-0.503369	0.547981	170.734	0.468215	0.193308
ENSG00000081818	PCDHB4	18.4255	1.55664	0.131292	8.88928	-1.64923	0.337634	9.53948	-3.85099	0.00893593
ENSG00000081842	PCDHA6	216.555	0.00623793	0.997707	66.7649	-0.491459	0.907178	46.9359	-0.615335	0.380058
ENSG00000081853	PCDHGA2	0.781014	0.447979	NA	1.45856	2.69438	NA	0.312356	-1.656	NA
ENSG00000081870	HSPB11	378.679	-0.14887	0.849181	284.558	0.467378	0.680186	494.893	0.0688457	0.847315
ENSG00000081913	PHLPP1	453.859	0.226159	0.713878	328.124	-0.439702	0.568745	600.185	-0.250065	0.302262
ENSG00000081923	ATP8B1	436.967	0.631519	0.208908	105.228	-4.35669	1.21e-05	20.7724	0.817383	0.46926
ENSG00000081985	IL12RB2	13.3536	1.07369	0.625084	6.1532	-2.40513	0.300129	6.85352	-0.464714	0.839388
ENSG00000082014	SMARCD3	172.365	0.210644	0.847507	643.66	0.591585	0.353519	71.3719	0.00372947	0.996832
ENSG00000082068	WDR70	661.099	-0.107024	0.915098	627.449	-0.184344	0.866932	626.418	-0.11068	0.693764
ENSG00000082074	FYB1	610.074	1.13452	0.00286672	61.2245	-2.206	0.0205796	463.393	0.00895182	0.987619
ENSG00000082126	MPP4	3.76477	-1.73118	NA	8.06451	0.516257	0.881818	4.52896	2.48005	NA
ENSG00000082146	STRADB	656.693	-0.400043	0.471521	478.474	-0.296583	0.734763	235.391	-0.0655981	0.898773
ENSG00000082153	BZW1	13909.8	-0.399031	0.560485	6245.25	-0.405704	0.733723	5143.8	-0.416602	0.123178
ENSG00000082175	PGR							0.903835	2.68056	NA
ENSG00000082196	C1QTNF3	19.6358	0.420172	0.83553	14.261	-0.0171601	0.994645	5.91238	0.943933	NA
ENSG00000082212	ME2	1218.42	-0.103465	0.906511	646.612	-0.395209	0.627201	1213.33	0.236365	0.255027
ENSG00000082213	C5orf22	424.253	0.207506	0.803397	165.435	-0.678051	0.412149	273.228	-0.469563	0.202215
ENSG00000082258	CCNT2	1514.25	0.0825579	0.956089	389.297	-1.72907	0.00921848	213.225	-0.0715838	0.897621
ENSG00000082269	FAM135A	907.561	0.49838	0.48709	62.9179	-1.77547	0.0606385	168.838	0.411002	0.370813
ENSG00000082293	COL19A1	0.765634	-1.49041	NA	0.601578	1.34952	NA
ENSG00000082438	COBLL1	1008.69	0.63792	0.25798	245.075	-1.55536	0.1355	331.935	-0.0894003	0.869528
ENSG00000082458	DLG3	935.668	-0.19887	0.85244	682.203	-1.20829	0.00296372	867.309	0.0823693	0.801538
ENSG00000082482	KCNK2	64.4657	3.03796	3.65e-06	282.973	-0.742817	0.486047	22.4159	-1.64042	0.0404681
ENSG00000082497	SERTAD4	202.201	2.1509	0.126862	156.251	-2.58658	8.03e-07	75.6767	-0.30203	0.690061
ENSG00000082512	TRAF5	462.664	-0.312717	0.572746	180.045	-0.578745	0.456707	288.664	0.111411	0.767492
ENSG00000082515	MRPL22	973.014	-0.0174545	0.991018	1422.97	0.276049	0.790494	1488.04	-0.0795524	0.761172
ENSG00000082516	GEMIN5	1443.75	0.491719	0.0916735	879.857	0.0625888	0.956665	1874.53	-0.20403	0.384215
ENSG00000082556	OPRK1	0.698668	0.260679	NA	1.74008	-4.28868	NA	6.26701	-2.33232	NA
ENSG00000082641	NFE2L1	6306.43	0.150653	0.86779	5110.1	1.16794	0.0945806	8179.43	0.271112	0.111341
ENSG00000082684	SEMA5B	80.933	-1.58849	0.0839816	2.46106	-4.75506	0.130191	2.41798	-0.0359688	NA
ENSG00000082701	GSK3B	2971.57	-0.552467	0.337845	1223.58	0.34496	0.693444	1449.27	0.632256	7.39324e-05
ENSG00000082781	ITGB5	3981.15	-0.409388	0.498125	5145.59	1.62775	0.00113175	3760.64	-0.335392	0.0154552
ENSG00000082805	ERC1	1607.05	-0.189966	0.858542	601.557	-0.155364	0.880988	1570.42	0.156376	0.563719
ENSG00000082898	XPO1	5455.06	0.0480082	0.96487	1431.75	-0.861875	0.207559	2232.11	-0.15727	0.479201
ENSG00000082929	LINC01587							0.569743	1.37772	NA
ENSG00000082996	RNF13	1455.51	0.0966935	0.921979	376.753	-0.639274	0.53713	396.861	0.0371855	0.938396
ENSG00000083067	TRPM3	4.11041	1.50277	NA	19.6109	6.02311	4.21e-06	3.76565	1.45459	NA
ENSG00000083093	PALB2	634.711	-0.00982084	0.995209	223.948	-0.256517	0.750765	401.062	-0.117622	0.751501
ENSG00000083097	DOP1A	754.781	0.632783	0.078976	217.962	-1.67533	0.00471019	190.687	-0.0158478	0.978546
ENSG00000083099	LYRM2	796.741	-0.139154	0.863796	781.986	-0.0346521	0.973432	705.117	-0.204214	0.387148
ENSG00000083123	BCKDHB	300.705	0.668985	0.274471	173.738	-1.94298	1.36e-05	201.742	0.0651212	0.912017
ENSG00000083168	KAT6A	1308.64	0.189519	0.863567	477.603	-0.76463	0.401208	695.499	-0.398603	0.193462
ENSG00000083223	TUT7	2114.44	-0.171973	0.854291	532.945	-0.100687	0.905406	436.97	-0.00536017	0.987981
ENSG00000083290	ULK2	440.308	0.170056	0.898203	303.999	0.098577	0.940125	349.441	-0.12311	0.753769
ENSG00000083307	GRHL2	762.135	0.944207	0.00870182	258.975	-6.15349	0.000378351	0.938027	-1.27345	NA
ENSG00000083312	TNPO1	3146.47	-0.33958	0.671388	1010.38	-0.538998	0.465375	1328.52	-0.057346	0.873956
ENSG00000083444	PLOD1	4709.46	-0.491695	0.11445	10248	1.61293	0.000181313	4077.86	0.0805907	0.733056
ENSG00000083454	P2RX5	85.452	-0.552963	0.518544	231.843	-0.092607	0.936112	247.173	0.143798	0.755695
ENSG00000083457	ITGAE	161.789	0.124199	0.908918	490.827	0.983767	0.221764	407.007	-0.3371	0.189022
ENSG00000083520	DIS3	1828.69	-0.274533	0.699698	532.322	-0.919588	0.346604	603.538	-0.0305179	0.952887
ENSG00000083535	PIBF1	425.059	0.0154135	0.992096	139.613	0.28782	0.781613	138.644	-0.112903	0.844744
ENSG00000083544	TDRD3	468.456	-0.0023796	0.999104	327.186	0.302646	0.651026	357.688	-0.348346	0.136822
ENSG00000083635	NUFIP1	313.22	0.303982	0.56283	210.799	-0.131061	0.888626	401.721	-0.0645635	0.869319
ENSG00000083642	PDS5B	638.67	-0.061349	0.959434	297.786	-0.580495	0.411606	402.014	-0.400157	0.161417
ENSG00000083720	OXCT1	684.371	0.187031	0.863469	289.413	0.0913998	0.936483	930.567	-0.245067	0.349744
ENSG00000083750	RRAGB	192.807	0.585029	0.400172	92.2371	0.198621	0.844061	78.8407	0.0810138	0.915694
ENSG00000083799	CYLD	1033.81	0.119339	0.888457	326.591	0.0748441	0.945633	467.267	0.477909	0.0135616
ENSG00000083807	SLC27A5	237.255	0.367073	0.743243	1173.72	0.900243	0.259753	754.305	-0.435404	0.0353051
ENSG00000083812	ZNF324	300.609	0.336102	0.626176	368.348	0.37711	0.569071	369.775	0.185167	0.55852
ENSG00000083814	ZNF671	0.797186	1.13797	NA	0.598279	0.0832981	NA	0.35997	-0.301676	NA
ENSG00000083817	ZNF416	163.618	-0.023394	0.988203	107.563	0.624845	0.450867	147.408	0.558306	0.131316
ENSG00000083828	ZNF586	97.6073	-0.00257519	0.999104	72.285	0.261457	0.835443	133.675	0.219648	0.636743
ENSG00000083838	ZNF446	185.804	0.0123266	0.995209	346.932	1.26554	0.00957965	180.949	0.0703018	0.906346
ENSG00000083844	ZNF264	641.815	-0.206035	0.843092	233.887	1.39699	0.00499379	204.854	-0.333988	0.324941
ENSG00000083845	RPS5	27179.1	0.133952	0.877459	61805.1	0.362179	0.661211	38609.4	-0.16184	0.393271
ENSG00000083857	FAT1	7554.82	0.651391	0.0195735	1132.17	-0.0902317	0.939678	4095.44	0.224804	0.254975
ENSG00000083896	YTHDC1	1418.28	0.181368	0.77273	642.871	-0.427794	0.643528	1192.79	-0.101714	0.724934
ENSG00000083937	CHMP2B	863.301	-0.169091	0.83018	344.5	-1.17185	0.0406129	589.574	0.122239	0.689872
ENSG00000084070	SMAP2	663.352	0.09888	0.901044	625.031	0.146065	0.855482	889.764	0.0544922	0.86608
ENSG00000084072	PPIE	823.335	-0.185735	0.772933	1335.12	0.453303	0.607124	1397.05	0.0371345	0.905871
ENSG00000084073	ZMPSTE24	1607.81	0.268877	0.733291	597.362	-0.641524	0.419509	925.849	-0.20411	0.453588
ENSG00000084090	STARD7	4630.3	0.292637	0.434299	3742.33	-0.765972	0.0989754	3612.89	-0.386506	0.00535406
ENSG00000084092	NOA1	1541.61	0.0965021	0.914447	1414.86	-0.747311	0.165838	1012.6	-0.22039	0.265211
ENSG00000084093	REST	838.224	0.224123	0.738995	217.812	-0.616196	0.532424	240.954	-0.361676	0.262285
ENSG00000084110	HAL	11.2923	0.642329	0.805784	10.8509	-3.50753	0.0413519	6.53921	0.286218	0.906803
ENSG00000084112	SSH1	1661.49	-0.0566088	0.972486	738.396	-0.29991	0.829924	1790.75	0.0651161	0.877042
ENSG00000084207	GSTP1	33158.9	-0.111868	0.859441	20472.4	-0.0835108	0.944853	31066	0.103308	0.656081
ENSG00000084234	APLP2	17847.1	-0.389299	0.353831	14346.2	2.00721	0.000187819	11681.6	0.0582426	0.804125
ENSG00000084444	FAM234B	205.326	0.617656	0.118173	175.658	0.484775	0.518728	260.666	-0.146659	0.738452
ENSG00000084453	SLCO1A2	0.478921	-0.674528	NA				0.786617	-0.173698	NA
ENSG00000084463	WBP11	1680.48	0.199563	0.75915	1064.21	-0.314532	0.715369	3979.25	-0.151111	0.554864
ENSG00000084623	EIF3I	6043.6	-0.155155	0.804285	8991.13	0.327272	0.645505	10357.3	0.088724	0.704977
ENSG00000084628	NKAIN1	2.64995	-0.983861	NA	6.91613	4.13191	0.0260961	19.9926	0.692308	0.543188
ENSG00000084636	COL16A1	3152.65	3.20067	0.00595834	1153.41	-0.119697	0.921047	2514.28	0.524117	0.000564981
ENSG00000084652	TXLNA	2547.61	0.00720026	0.997013	1831.19	0.422194	0.49945	2732.03	-0.0687875	0.787631
ENSG00000084674	APOB							1.15919	-3.53442	NA
ENSG00000084676	NCOA1	638.4	-0.0792331	0.953875	252.71	-1.50147	0.0674535	218.175	-0.0687753	0.896069
ENSG00000084693	AGBL5	534.287	0.715204	0.0467333	737.99	0.169036	0.832183	797.9	-0.16713	0.520218
ENSG00000084710	EFR3B	7.82461	-3.1876	0.057164	0.944293	0.0602995	NA	10.1517	2.49644	0.0308027
ENSG00000084731	KIF3C	308.786	-1.5117	0.353831	69.414	-0.524699	0.625187	371.74	1.37914	3.54317e-10
ENSG00000084733	RAB10	7477.52	-0.240536	0.782664	1516.24	-0.813395	0.297418	1621.56	0.223306	0.363239
ENSG00000084734	GCKR	0.769092	0.267643	NA				0.929236	3.42053	NA
ENSG00000084754	HADHA	14334.8	0.11255	0.861041	9915.8	-0.750153	0.110612	9372.33	-0.0869424	0.669003
ENSG00000084764	MAPRE3	267.929	-0.382336	0.4468	549.001	1.62318	0.000315941	689.176	0.552472	0.00321232
ENSG00000084774	CAD	4131.5	0.0477039	0.965585	2867.69	-0.973305	0.0742562	3858.61	-0.293447	0.209591
ENSG00000085063	CD59	21772.5	-1.09324	0.00198206	9810.72	0.379108	0.500355	11266.7	0.666687	1.70063e-09
ENSG00000085117	CD82	2899.43	0.346168	0.458864	531.556	-0.11469	0.923351	3505.99	0.552364	6.58911e-05
ENSG00000085185	BCORL1	359.018	0.308439	0.732182	206.235	-0.71621	0.325142	286.284	0.259549	0.456517
ENSG00000085224	ATRX	937.312	0.441194	0.56575	256.241	-1.28932	0.271011	220.95	-0.0802093	0.893751
ENSG00000085231	AK6	318.48	-0.292425	0.644139	228.992	-0.531601	0.466921	304.563	0.00997173	0.984653
ENSG00000085265	FCN1	2.02909	-0.247897	NA	2.51855	1.662	0.638599	1.79567	1.51722	NA
ENSG00000085274	MYNN	356.016	0.251278	0.696292	197.204	0.197126	0.854838	195.557	-0.286418	0.469389
ENSG00000085276	MECOM	239.205	0.663295	0.200143	72.5368	-1.23395	0.295731	183.926	-0.0755468	0.896542
ENSG00000085365	SCAMP1	938.137	0.0804981	0.956618	284.349	-1.0055	0.33862	269.025	-0.395276	0.249595
ENSG00000085377	PREP	1926.61	-0.169034	0.759411	1098.87	-0.120034	0.882093	2078.44	0.0775738	0.750521
ENSG00000085382	HACE1	168.089	-0.269643	0.794425	59.4743	0.092008	0.946763	71.4517	-0.0242628	0.97743
ENSG00000085415	SEH1L	1577.52	0.0582825	0.951327	891.415	-0.517459	0.424353	1310.02	-0.39422	0.0896739
ENSG00000085433	WDR47	545.133	0.0155579	0.992975	99.2639	-1.44021	0.107789	214.555	0.49634	0.131298
ENSG00000085449	WDFY1	1957.91	0.147396	0.892546	290.266	-1.31744	0.0728676	518.62	0.0111949	0.977498
ENSG00000085465	OVGP1	234.852	0.256972	0.787943	208.059	-1.58057	0.0258645	51.7419	0.128041	0.889606
ENSG00000085491	SLC25A24	852.183	-0.465749	0.52102	163.319	-1.32243	0.148722	431.769	0.124428	0.727757
ENSG00000085511	MAP3K4	889.34	-0.142698	0.858798	511.11	-0.276231	0.69632	903.744	0.0112918	0.973291
ENSG00000085514	PILRA	9.03569	0.352817	0.928678	15.3926	-0.375589	0.82389	5.06279	-0.968324	NA
ENSG00000085552	IGSF9	371.582	0.750055	0.26481	179.736	-3.3156	1.22e-11	78.9834	-0.231518	0.773799
ENSG00000085644	ZNF213	277.127	-0.0805604	0.936952	266.51	0.516765	0.443886	256.996	-0.0454208	0.92156
ENSG00000085662	AKR1B1	3246.41	-0.521984	0.119804	13757.1	1.67203	0.0001	10698.5	0.701336	4.54957e-06
ENSG00000085719	CPNE3	3210.07	0.2245	0.820391	774.931	-1.80602	0.0122707	1310.74	-0.217378	0.39549
ENSG00000085721	RRN3	1229.36	-0.020762	0.987062	520.418	-0.0161751	0.991442	1004.64	-0.243629	0.314348
ENSG00000085733	CTTN	7072.48	0.0240026	0.98275	4608.82	0.114101	0.891731	6921.2	0.279252	0.0458237
ENSG00000085741	WNT11				1.88634	-3.23951	NA	1.2803	-0.597444	NA
ENSG00000085760	MTIF2	1980.1	0.265511	0.674274	1252.41	-0.998838	0.0229587	1076.12	-0.16014	0.505661
ENSG00000085788	DDHD2	1638.56	-0.862883	0.108093	555.885	-0.767671	0.373758	628.525	-0.0553039	0.899214
ENSG00000085831	TTC39A	44.3493	-3.62377	2.22e-05	52.205	-1.98239	0.0374994	15.2797	0.724593	0.641404
ENSG00000085832	EPS15	1635.65	-0.177308	0.837018	457.014	-1.36312	0.0468864	512.247	-0.232945	0.517355
ENSG00000085840	ORC1	203.822	0.880833	0.769989	300.788	-0.382649	0.737112	1034.04	-0.358998	0.0684143
ENSG00000085871	MGST2	558.427	0.447844	0.502592	661.079	-0.479053	0.597443	773.872	0.0125323	0.972856
ENSG00000085872	CHERP	966.273	0.179677	0.775453	782.906	0.32401	0.638599	1477.72	-0.156889	0.48756
ENSG00000085978	ATG16L1	2375.47	-0.593782	0.141013	967.711	-0.732749	0.150866	1194.28	0.255095	0.15382
ENSG00000085982	USP40	1465.19	0.256653	0.721661	889.662	-0.420883	0.551013	1193.84	0.112386	0.750191
ENSG00000085998	POMGNT1	2630.63	-0.359453	0.333018	2136.69	1.1713	0.101997	2743.6	0.0715145	0.758758
ENSG00000085999	RAD54L	107.269	0.718177	0.847507	264.633	0.0524846	0.974229	821.148	-0.28365	0.148367
ENSG00000086015	MAST2	1663.23	-0.118389	0.863187	767.838	-0.337741	0.741343	1255.96	0.176793	0.466156
ENSG00000086061	DNAJA1	4702.95	0.132913	0.851495	4560.7	0.0458671	0.962271	8387.47	-0.169899	0.373317
ENSG00000086062	B4GALT1	9100.22	-0.218922	0.670984	7512.48	0.607057	0.357614	6617.89	-0.381913	0.0072871
ENSG00000086065	CHMP5	2057.51	-0.349047	0.485077	1067.71	0.0216703	0.982491	1668.91	0.386149	0.0172922
ENSG00000086102	NFX1	2203.83	0.28317	0.474697	1250.44	-0.215245	0.818928	1344.34	-0.51879	0.00286141
ENSG00000086159	AQP6	1.18845	3.71819	NA	4.15017	-1.42646	0.618245	2.19935	0.836516	NA
ENSG00000086189	DIMT1	760.866	-0.116864	0.885591	440.2	-0.601638	0.485513	526.014	-0.0294082	0.939262
ENSG00000086200	IPO11	590.168	0.00258589	0.999104	343.635	-0.216906	0.823738	612.322	-0.0283869	0.945587
ENSG00000086232	EIF2AK1	3196.69	0.119544	0.842419	3354.24	-0.545035	0.281696	3204.96	-0.158293	0.51148
ENSG00000086288	NME8				1.88773	-2.49961	NA	2.75633	0.587467	NA
ENSG00000086289	EPDR1	533.889	-0.820545	0.0224376	327.585	-0.0232762	0.982048	917.766	0.479887	0.00613758
ENSG00000086300	SNX10	63.0026	-1.02686	0.26481	17.9986	-1.09877	0.424297	87.4877	0.191923	0.777366
ENSG00000086475	SEPHS1	1177.91	0.203555	0.749286	1919.49	-1.13072	0.0204198	2395.4	-0.325048	0.0504958
ENSG00000086504	MRPL28	989.844	-0.183237	0.788646	2483.45	0.871765	0.243274	2880.44	0.020406	0.944187
ENSG00000086506	HBQ1				1.44362	2.83077	NA
ENSG00000086544	ITPKC	3952.55	-0.280446	0.815203	2181.11	-0.292206	0.693945	2449.33	0.407287	0.158357
ENSG00000086548	CEACAM6	426.953	-4.6855	2.55e-24	15.4434	-5.30165	0.000146439	21.1481	-1.70094	0.095417
ENSG00000086570	FAT2	3995.39	1.14716	0.0106928	236.462	-0.979844	0.378323	3571.44	-0.426337	0.00926815
ENSG00000086589	RBM22	1470.4	-0.16764	0.786211	934.183	-0.326006	0.598711	1584.27	-0.278284	0.163944
ENSG00000086598	TMED2	4667.98	-0.0223093	0.984854	1924.45	-0.574251	0.417843	3520.96	-0.0221709	0.940529
ENSG00000086619	ERO1B	56.4882	-0.333989	0.859441	39.3365	0.270604	0.844769	35.9974	-0.849746	0.28772
ENSG00000086666	ZFAND6	812.032	-0.248292	0.709737	352.197	-0.124397	0.920684	434.599	0.160158	0.581153
ENSG00000086696	HSD17B2	1448.07	-0.833028	0.271814	29.0214	2.40872	0.00938402	1422.72	1.65607	7.60438e-17
ENSG00000086712	TXLNG	1057.75	0.117014	0.858156	537.832	-0.529806	0.480987	1031.49	-0.294102	0.149085
ENSG00000086717	PPEF1	3.75444	1.25794	NA	11.6824	2.86496	0.0562053	9.66757	-1.35976	0.302835
ENSG00000086730	LAT2	25.9219	-0.818034	0.527863	42.3221	-0.406779	0.723937	59.9385	0.703683	0.156069
ENSG00000086758	HUWE1	7089.36	0.138502	0.809839	3493.54	0.0639863	0.936068	4866.44	0.184381	0.438355
ENSG00000086827	ZW10	622.106	-0.278772	0.596072	301.315	-0.567976	0.365517	587.295	-0.174657	0.568767
ENSG00000086848	ALG9	640.648	-0.260439	0.641683	567.006	0.11285	0.931902	556.876	-0.0237938	0.945587
ENSG00000086967	MYBPC2	0.494067	2.49508	NA				0.354117	0.234529	NA
ENSG00000086991	NOX4	1.6299	2.05459	NA	0.601842	0.893022	NA	0.663456	1.62985	NA
ENSG00000087008	ACOX3	261.906	-0.68282	0.0488452	400.614	0.747167	0.186913	369.186	0.656729	0.000855552
ENSG00000087053	MTMR2	994.149	0.15459	0.826103	569.205	-0.258505	0.768853	1268.08	0.004912	0.98759
ENSG00000087074	PPP1R15A	6011.45	-0.570866	0.29734	2749.22	-0.837691	0.30194	7899.82	0.0862936	0.934041
ENSG00000087076	HSD17B14	0.470845	0.671338	NA	3.92016	0.0876846	0.981319	0.484623	2.50662	NA
ENSG00000087077	TRIP6	2851.17	0.409117	0.378051	6024.02	-0.120078	0.895215	4531.11	0.0815135	0.760893
ENSG00000087085	ACHE	1.65678	-1.15717	NA	2.9031	0.449358	0.903393	1.88263	-0.814478	NA
ENSG00000087086	FTL	6982.7	-0.0293646	0.987153	50907.1	2.19949	2.3e-08	27295.8	0.61021	0.00104116
ENSG00000087087	SRRT	2042.86	0.262058	0.634894	2919.38	0.300293	0.79591	4498.7	-0.289231	0.0649551
ENSG00000087088	BAX	1887.7	-0.0265772	0.982883	4501.98	-1.02761	0.0503576	3522.71	0.168634	0.401694
ENSG00000087095	NLK	287.796	-0.230412	0.744979	193.464	0.344105	0.669454	204.011	0.141329	0.814993
ENSG00000087111	PIGS	1185.65	0.0337992	0.973508	1132.08	0.493834	0.361814	1171.84	-0.355529	0.0234383
ENSG00000087116	ADAMTS2	1.11044	0.244927	NA	2.91092	-1.76148	0.567851
ENSG00000087128	TMPRSS11E	22.2158	-1.03093	0.407155	0.664969	-2.88099	NA	3.41545	0.741425	NA
ENSG00000087152	ATXN7L3	2265.31	-0.127724	0.889444	1297.42	-0.390287	0.620481	1790.87	0.177491	0.412786
ENSG00000087157	PGS1	421.108	0.0978523	0.908918	448.298	0.727053	0.161734	497.894	0.0688988	0.858868
ENSG00000087191	PSMC5	2842.63	-0.142774	0.806178	4840.15	0.591892	0.480795	5278.01	0.0370603	0.886148
ENSG00000087206	UIMC1	1303.93	0.075079	0.926971	1373.13	0.278965	0.714787	1670.41	-0.142691	0.523449
ENSG00000087237	CETP	0.790342	-1.79979	NA	0.314944	0.031891	NA	0.336173	1.98908	NA
ENSG00000087245	MMP2	321.326	2.36728	6.55e-05	669.884	5.06566	3.92e-36	390.682	-0.627553	0.0160005
ENSG00000087253	LPCAT2	881.329	0.79229	0.123086	93.5991	-1.4264	0.106668	401.771	-0.425133	0.185738
ENSG00000087258	GNAO1	194.539	-1.65549	0.00722151	88.9062	-0.419887	0.700387	72.6126	-1.67954	6.96933e-06
ENSG00000087263	OGFOD1	1927.6	-0.0701626	0.942741	1474.22	-0.153763	0.892298	1850.44	-0.0230858	0.940529
ENSG00000087266	SH3BP2	2103.77	0.0417628	0.974078	1178.8	-0.147743	0.866312	597.082	0.173795	0.551586
ENSG00000087269	NOP14	2763.5	-0.0665341	0.935711	2334.82	-0.0686771	0.931796	3092.72	-0.316993	0.0317497
ENSG00000087274	ADD1	2581.94	-0.394991	0.194859	1590.54	0.334274	0.636706	2958.01	0.0723073	0.787631
ENSG00000087299	L2HGDH	288.846	0.823293	0.0230235	275.539	-1.70278	0.00487625	305.338	-0.276751	0.387872
ENSG00000087301	TXNDC16	55.2172	0.905549	0.362782	43.8081	-0.701321	0.497832	48.0549	-0.336357	0.673338
ENSG00000087302	RTRAF	3295.18	-0.20149	0.75607	4714.07	-0.580623	0.452037	3118.83	0.085996	0.72272
ENSG00000087303	NID2	3.94263	-0.153602	NA	8.78877	1.39327	0.460147	9.97443	0.718712	0.659074
ENSG00000087338	GMCL1	501.093	0.461112	0.306278	146.947	-1.21484	0.0350233	188.39	-0.390098	0.221788
ENSG00000087365	SF3B2	4859.21	-0.318919	0.376074	5586.38	0.41082	0.617503	8478.91	0.00446111	0.985913
ENSG00000087448	KLHL42	1466.99	-0.586952	0.362014	464.369	-0.271817	0.768802	876.393	0.00464701	0.988298
ENSG00000087460	GNAS	11441.8	-0.340255	0.313523	13282.5	0.167239	0.827331	17352.1	0.305797	0.017734
ENSG00000087470	DNM1L	3133.31	-0.251163	0.746811	919.323	-0.402315	0.515863	2018.68	-0.10378	0.680559
ENSG00000087494	PTHLH	453.099	-1.23467	0.037778	12.0865	-1.08451	0.501462	756.711	1.01897	9.69632e-08
ENSG00000087495	PHACTR3	546.781	1.48677	4.88e-06	392.756	-7.67657	4.98e-38	213.75	0.675545	0.0340706
ENSG00000087502	ERGIC2	830.65	-0.0893445	0.924634	524.038	0.471501	0.465225	779.244	0.0317666	0.92758
ENSG00000087510	TFAP2C	377.535	0.613172	0.203592	564.951	-1.43947	0.00142575	806.265	-0.0996813	0.717611
ENSG00000087586	AURKA	303.267	0.49575	0.70035	981.451	0.2653	0.846979	3908.17	0.0774161	0.734419
ENSG00000087589	CASS4	5.33832	0.254226	NA	5.1092	-0.52097	0.868908	2.93697	0.712043	NA
ENSG00000087842	PIR	979.358	1.36065	0.00111554	1091.02	1.56405	0.0058644	2067.71	-0.241494	0.316405
ENSG00000087884	AAMDC	95.4054	-0.128326	0.920484	326.076	0.846297	0.328234	171.565	0.148114	0.772706
ENSG00000087903	RFX2	133.291	0.798155	0.0762941	125.697	1.93328	0.00487625	218.371	-0.795743	0.0202663
ENSG00000087995	METTL2A	640.863	-0.165872	0.814416	584.171	-0.216345	0.770367	730.102	-0.00837057	0.980963
ENSG00000088002	SULT2B1	52.7015	-2.95369	1.33e-06	27.8978	-4.73505	2.45e-06	3.92022	-0.962582	NA
ENSG00000088035	ALG6	258.879	0.431479	0.523338	63.6471	0.0731113	0.956665	147.1	0.0600532	0.917842
ENSG00000088038	CNOT3	1441.95	0.0524894	0.954194	1777.76	0.517003	0.453677	2279.85	-0.201028	0.288219
ENSG00000088053	GP6	2.3334	0.904515	NA	4.88934	-2.52151	0.339313	2.90692	0.914664	NA
ENSG00000088179	PTPN4	583.087	-0.0203252	0.991611	303.924	-1.10963	0.119756	206.877	0.00164428	0.998018
ENSG00000088205	DDX18	2844.87	0.143539	0.827021	1314.14	-1.4943	0.00569396	1750.01	-0.181227	0.437243
ENSG00000088247	KHSRP	3296.48	0.0943773	0.921979	2711.33	-0.4042	0.643228	5636.29	-0.375161	0.0168975
ENSG00000088256	GNA11	1897.72	0.0744559	0.937952	1978.05	0.182565	0.806896	2499.12	0.0114799	0.967037
ENSG00000088280	ASAP3	461.595	-0.666356	0.151111	445.566	0.643495	0.447684	560.791	0.687396	0.00034445
ENSG00000088298	EDEM2	791.548	-0.394426	0.332626	1088.71	-0.226302	0.810454	928.843	0.4283	0.0117936
ENSG00000088305	DNMT3B	13.1398	0.228084	0.941426	18.078	-1.04278	0.492336	88.2838	0.139851	0.833941
ENSG00000088320	REM1							0.539617	2.65799	NA
ENSG00000088325	TPX2	841.981	0.17548	0.926863	2048.97	0.141801	0.908519	8231.53	-0.0481083	0.853496
ENSG00000088340	FER1L4	31.744	0.011294	0.997707	389.884	2.12735	0.000405813	9.48262	0.991224	0.50488
ENSG00000088356	PDRG1	297.963	0.138859	0.886132	612.693	0.343649	0.672866	1277.32	0.16012	0.455735
ENSG00000088367	EPB41L1	740.501	0.674293	0.102262	880.197	-2.07953	0.000214886	792.339	-0.0974441	0.775262
ENSG00000088386	SLC15A1	0.460665	-2.26886	NA	0.621344	-0.358325	NA	0.342574	2.01255	NA
ENSG00000088387	DOCK9	3141.2	-0.506228	0.560485	350.343	-0.596866	0.58267	669	-0.0673079	0.873412
ENSG00000088448	ANKRD10	1174.43	0.078998	0.931918	1030.62	-0.0277769	0.975693	626.848	-0.320344	0.193999
ENSG00000088451	TGDS	302.068	0.136389	0.89411	130.102	-0.570628	0.476898	149.002	-0.099491	0.860525
ENSG00000088538	DOCK3	60.9004	-2.34054	0.00018456	140.517	1.05276	0.204102	9.34541	0.692873	0.677395
ENSG00000088543	C3orf18	62.119	-0.0528628	0.977375	46.6743	-3.3973	7.79e-08	4.05183	0.772043	NA
ENSG00000088682	COQ9	1225.77	0.693326	0.132563	1887.44	0.508617	0.371194	1447.47	-0.167753	0.437314
ENSG00000088726	TMEM40	205.462	-0.611364	0.114702	173.354	0.0424444	0.973826	786.228	1.75549	3.37059e-25
ENSG00000088727	KIF9	85.3893	0.618576	0.587393	229.97	0.900573	0.184517	211.632	-0.568905	0.151983
ENSG00000088756	ARHGAP28	26.8802	1.21128	0.37594	7.14648	-0.159278	0.959488	17.4416	0.243761	0.869503
ENSG00000088766	CRLS1	978.207	-0.276359	0.524659	734.929	-0.840181	0.180554	725.341	0.296989	0.211953
ENSG00000088808	PPP1R13B	326.2	0.0839971	0.940371	330.86	-0.807985	0.130354	396.021	-0.00888475	0.98337
ENSG00000088812	ATRN	1872.46	0.485597	0.198023	1174.64	-0.428291	0.584182	1874.81	-0.0598718	0.836784
ENSG00000088826	SMOX	415.367	-0.7129	0.201788	4117.75	2.82438	4.71e-08	1874.28	-0.396874	0.110025
ENSG00000088827	SIGLEC1				0.338631	1.85184	NA
ENSG00000088832	FKBP1A	5037.55	-0.0706	0.928092	5608.64	-0.19858	0.788739	7081.76	0.359236	0.0108288
ENSG00000088833	NSFL1C	2198.37	-0.218088	0.682631	2850.57	0.0264217	0.97614	4953.12	0.484194	0.00035371
ENSG00000088836	SLC4A11	72.1873	0.126555	0.959434	248.385	-0.442959	0.672289	398.313	-0.774523	5.50871e-05
ENSG00000088854	DNAAF9	425.06	0.0711163	0.958683	154.164	-0.753758	0.431089	231.919	0.455909	0.129968
ENSG00000088876	ZNF343	346.394	0.22132	0.73307	275.411	-0.180916	0.818834	479.774	-0.085245	0.831171
ENSG00000088882	CPXM1				1.78802	2.26139	NA
ENSG00000088888	MAVS	3087.82	0.0618424	0.953382	2880.7	-0.655744	0.1677	3272.13	0.428077	0.00285406
ENSG00000088899	LZTS3	100.884	-1.46028	0.0285012	57.4067	0.0469674	0.973532	232.222	0.9014	0.000109855
ENSG00000088930	XRN2	3147.43	-0.167682	0.811081	1870.9	-0.976201	0.118627	3357.64	0.0736683	0.76401
ENSG00000088970	KIZ	667.339	0.244558	0.76207	291.895	-0.440819	0.645925	602.48	0.120426	0.680932
ENSG00000088986	DYNLL1	3327.4	-0.231656	0.596072	4683.05	0.130615	0.898484	8779.81	0.146278	0.419517
ENSG00000089006	SNX5	2324.24	-0.336727	0.349347	2456.4	-0.779536	0.0941653	4184.49	0.248947	0.13174
ENSG00000089009	RPL6	38140	-0.00264845	0.998694	55641.3	0.0150505	0.989956	52646.4	-0.101026	0.672271
ENSG00000089012	SIRPG	0.552222	-0.45951	NA	37.9731	4.06167	5.63e-07	2.04575	2.11511	NA
ENSG00000089022	MAPKAPK5	892.727	-0.275287	0.532928	735.879	0.131744	0.869088	1405.56	0.0803001	0.7611
ENSG00000089041	P2RX7	3.69664	-1.69204	NA	1.00473	-0.507317	NA	10.8262	0.796048	0.611614
ENSG00000089048	ESF1	634.047	0.240715	0.738437	318.093	-1.44008	0.033037	589.387	-0.131618	0.724934
ENSG00000089050	RBBP9	551.879	0.0916079	0.944135	256.937	-1.35435	0.0156229	412.688	-0.0394311	0.92369
ENSG00000089053	ANAPC5	3201.39	-0.0507338	0.956441	3794.55	0.328788	0.658418	5503.49	0.0348935	0.888721
ENSG00000089057	SLC23A2	958.928	0.893367	0.000402185	460.68	-1.40235	0.0862109	726.003	-0.143848	0.646416
ENSG00000089060	SLC8B1	1021.27	0.0556123	0.961713	657.498	-2.20112	1.21e-09	1238.87	0.647928	7.36822e-05
ENSG00000089063	TMEM230	1135.4	-0.406476	0.393141	945.363	-0.862763	0.0907264	940.366	0.571381	0.00164342
ENSG00000089091	DZANK1	51.8873	0.185209	0.907672	36.6655	-0.420137	0.719851	58.3434	0.0600294	0.95086
ENSG00000089094	KDM2B	523.245	-0.0690448	0.947635	343.922	-0.201388	0.823511	950.273	-0.452213	0.017747
ENSG00000089101	CFAP61	28.4051	-0.967185	0.569912	3.36531	-0.392869	0.907572	3.74147	1.28543	NA
ENSG00000089116	LHX5	14.748	-5.39888	0.000458081	0.422062	-2.25341	NA
ENSG00000089123	TASP1	228.563	0.0387792	0.977534	146.67	-1.29423	0.116132	347.966	0.168546	0.653018
ENSG00000089127	OAS1	1901.85	-0.561955	0.276413	428.627	-1.23259	0.180619	3860.39	2.71339	1.02797e-58
ENSG00000089154	GCN1	4738.1	0.0905518	0.915882	3695.2	0.155139	0.859439	8956.36	0.0397392	0.885291
ENSG00000089157	RPLP0	88205.6	-0.0144783	0.991611	152544	-0.0647798	0.948204	109122	-0.152168	0.443543
ENSG00000089159	PXN	11506.7	-0.543003	0.269876	5560.9	0.15063	0.847787	14906.8	0.546434	0.000108938
ENSG00000089163	SIRT4	9.52642	-0.0707027	0.986908	10.111	-1.2454	0.472165	12.0458	-0.205424	0.920135
ENSG00000089169	RPH3A	4.48025	-1.08954	NA	1.31153	-0.440936	NA	3.21647	-0.737554	NA
ENSG00000089177	KIF16B	350.903	-0.0708314	0.957886	128.936	-0.733599	0.514376	331.766	0.217234	0.505492
ENSG00000089195	TRMT6	1854.98	-0.794975	0.0218701	760.465	-0.529882	0.352481	2064	0.653678	7.40191e-06
ENSG00000089199	CHGB	9.69662	0.25941	0.942741	239.726	5.06495	2.02e-19	95.5207	0.233578	0.693764
ENSG00000089220	PEBP1	4316.14	0.489669	0.368752	5076.96	0.408013	0.530562	8765.33	-0.190345	0.259395
ENSG00000089234	BRAP	550.391	-0.200707	0.747804	401.794	0.422147	0.503476	766.611	0.197297	0.391426
ENSG00000089248	ERP29	2696.2	-0.176235	0.792616	4095.49	-0.048705	0.963213	4546.78	-0.0114757	0.969672
ENSG00000089250	NOS1	2.85881	2.31503	NA	0.281375	-1.77482	NA	2.81646	-0.986884	NA
ENSG00000089280	FUS	6194.95	0.401033	0.4112	8294.7	0.613795	0.45725	14008.3	-0.093565	0.725987
ENSG00000089289	IGBP1	2869.67	-0.0926544	0.923515	2533.29	-0.631177	0.300701	1353.33	0.0624551	0.824296
ENSG00000089327	FXYD5	4360.81	-0.821237	0.00755157	5852.87	-0.449969	0.570497	6258.12	0.631565	0.000266696
ENSG00000089335	ZNF302	180.361	0.737354	0.0431024	46.4448	-2.04219	0.00287966	26.1827	-0.252801	0.827009
ENSG00000089351	GRAMD1A	1548.78	-0.236818	0.671565	2070.68	0.0913918	0.912968	1418.7	0.259717	0.29616
ENSG00000089356	FXYD3	9984.71	0.396976	0.605434	8048.73	-8.88171	1.22e-77	10977.1	-0.277436	0.394476
ENSG00000089472	HEPH	5.63702	1.45344	0.550757				27.8683	1.20061	0.166051
ENSG00000089486	CDIP1	22.3472	0.786475	0.56176	43.2708	1.7708	0.0162616	42.3311	-0.228309	0.800715
ENSG00000089505	CMTM1	31.501	0.312032	0.873009	7.15971	-0.360138	0.924423	21.5101	-0.671964	0.484197
ENSG00000089597	GANAB	8755.36	0.135945	0.809573	10354.3	0.922099	0.0516774	12364.9	-0.0552804	0.80193
ENSG00000089639	GMIP	363.174	-0.234345	0.79534	423.859	0.194563	0.788654	426.693	0.401445	0.137977
ENSG00000089682	RBM41	363.608	0.222242	0.743478	73.7626	-0.944646	0.193698	114.564	-0.0150585	0.981722
ENSG00000089685	BIRC5	279.494	0.296564	0.961435	1749.3	1.30744	0.252611	3318.17	-0.47282	0.000427749
ENSG00000089692	LAG3	5.89306	2.04124	0.261155	13.4588	0.667382	0.7519	18.9447	-0.466219	0.720862
ENSG00000089693	MLF2	3134.58	-0.209002	0.670498	5186.28	0.819592	0.124497	7748.48	0.256577	0.137859
ENSG00000089723	OTUB2	126.731	0.429048	0.578082	217.8	-3.5236	1.82e-10	194.89	0.800491	0.00484672
ENSG00000089737	DDX24	1179.03	0.151113	0.841277	1914.34	0.24206	0.806659	2739.29	0.283457	0.0752313
ENSG00000089775	ZBTB25	229.653	-0.354565	0.461806	193.932	-0.316852	0.685332	124.699	-0.241004	0.654037
ENSG00000089818	NECAP1	482.418	-0.113374	0.902329	270.809	0.161317	0.903586	670.314	0.327504	0.151983
ENSG00000089820	ARHGAP4	15.5243	0.949506	0.550022	12.7393	-0.173848	0.935403	2.63833	-0.602577	NA
ENSG00000089847	ANKRD24	7.643	0.536724	0.890759	10.9785	1.36242	0.483012	6.33992	3.18819	NA
ENSG00000089876	DHX32	2024.44	-0.206489	0.739984	1505.01	-0.698566	0.196079	987.175	-0.165166	0.484821
ENSG00000089902	RCOR1	1918.82	-0.432768	0.503906	842.182	-0.92365	0.266026	892.474	-0.0639723	0.857108
ENSG00000089916	GPATCH2L	877.464	-0.067022	0.959434	311.027	-0.377159	0.726559	387.79	0.140145	0.703745
ENSG00000090006	LTBP4	2876.24	-0.0957285	0.923991	1720.74	0.559907	0.456547	1408.39	0.0608624	0.870534
ENSG00000090013	BLVRB	1512.55	-0.218978	0.70304	1816.59	0.430587	0.578396	1280.1	0.373704	0.0949758
ENSG00000090020	SLC9A1	2036.67	-0.1391	0.861697	1600.4	1.35574	0.00229646	2172.75	0.169887	0.600004
ENSG00000090054	SPTLC1	2797.96	-0.145707	0.885269	1012.24	-0.0726899	0.956665	1237.34	-0.618051	0.000548823
ENSG00000090060	PAPOLA	3613.24	0.0183511	0.989796	1740.76	-1.36947	0.0240885	2380.68	-0.264533	0.370514
ENSG00000090061	CCNK	1314.1	-0.0972421	0.935663	1018.06	-0.996704	0.0488517	1581.84	-0.00553572	0.986669
ENSG00000090097	PCBP4	487.583	-0.428192	0.211639	434.531	-0.085173	0.920597	444.215	0.487842	0.0198919
ENSG00000090238	YPEL3	113.711	0.0357151	0.984125	137.121	-1.17203	0.0903749	38.5332	0.287126	0.78381
ENSG00000090263	MRPS33	726.029	0.255818	0.753668	1324.67	-0.964295	0.0983673	994.463	0.103336	0.692786
ENSG00000090266	NDUFB2	1083.17	0.0399752	0.969897	2684.05	0.205603	0.874848	2637.28	-0.0227826	0.946247
ENSG00000090273	NUDC	3473.77	-0.304857	0.436341	7471.05	0.688617	0.411563	8489.53	-0.102157	0.612445
ENSG00000090316	MAEA	1168.98	0.0562161	0.953511	1024.35	-0.14035	0.850025	1714.44	0.0499558	0.868646
ENSG00000090339	ICAM1	3.08566	-1.63876	NA	4154.07	10.5817	5.52e-54	979.574	1.13781	6.02897e-10
ENSG00000090372	STRN4	2686.45	-0.157996	0.780451	2670.23	0.255528	0.747437	3217.61	0.0872549	0.69957
ENSG00000090376	IRAK3	0.36578	2.03737	NA	0.624978	1.41386	NA	0.811023	-0.43333	NA
ENSG00000090382	LYZ	1.06537	2.47876	NA				0.327498	0.216435	NA
ENSG00000090432	MUL1	1307.32	-0.105857	0.890967	1241.34	0.117313	0.882429	1512.12	0.109095	0.644999
ENSG00000090447	TFAP4	533.194	0.326813	0.439077	399.871	-0.564467	0.388472	691.776	-0.693745	0.000357891
ENSG00000090470	PDCD7	689.33	-0.173593	0.794572	497.32	-0.229878	0.763671	462.577	-0.468977	0.045926
ENSG00000090487	SPG21	1666.22	-0.0335723	0.973374	1238.47	-0.0764309	0.928421	1147.71	-0.255529	0.157724
ENSG00000090512	FETUB	4.30068	3.07492	NA	28.8347	-0.95994	0.414339	7.42595	0.181461	0.934041
ENSG00000090520	DNAJB11	1006.58	0.075346	0.933817	1344.81	0.333135	0.71531	2047.19	-0.00226432	0.993871
ENSG00000090530	P3H2	5874.67	0.322602	0.560634	1732.49	1.2199	0.00494031	1514.35	-0.198424	0.40364
ENSG00000090534	THPO				1.31543	-3.82617	NA
ENSG00000090539	CHRD	0.995534	-1.41667	NA	3.04652	0.471005	0.904855	0.411048	0.666364	NA
ENSG00000090554	FLT3LG	16.725	1.25203	0.491367	98.3264	2.27404	3.27e-05	78.8013	0.646094	0.140738
ENSG00000090565	RAB11FIP3	559.429	0.198139	0.714527	765.228	0.292284	0.694102	963.846	-0.172422	0.431134
ENSG00000090581	GNPTG	470.372	-0.678293	0.0700203	772.674	0.931705	0.036248	531.493	0.333019	0.128634
ENSG00000090612	ZNF268	149.262	0.563472	0.595205	96.8124	-0.332468	0.716444	177.841	0.318533	0.367879
ENSG00000090615	GOLGA3	1852.68	-0.135804	0.899232	1290.04	0.0854527	0.929421	2616.29	0.314644	0.162654
ENSG00000090621	PABPC4	5514.1	-0.124872	0.877627	6023	0.481399	0.507256	7413.51	-0.065311	0.781478
ENSG00000090659	CD209	0.827765	-1.82278	NA
ENSG00000090661	CERS4	1.61338	0.0226774	NA	1.46552	2.99278	NA	1.00383	0.250041	NA
ENSG00000090674	MCOLN1	202.585	-0.212415	0.830237	295.238	0.388792	0.570497	403.317	0.287806	0.385646
ENSG00000090686	USP48	1535.46	0.127216	0.865899	980.839	-0.742485	0.123022	1070.88	-0.122533	0.679511
ENSG00000090776	EFNB1	4599.49	-0.188159	0.799513	786.79	0.0858284	0.914503	2860.9	0.396349	0.00891878
ENSG00000090857	PDPR	1624.92	0.2108	0.744272	998.398	0.0238431	0.983921	989.22	-0.413581	0.034071
ENSG00000090861	AARS1	5449.74	-0.387663	0.43647	5239.79	1.14533	0.0454671	4381.08	-0.0651869	0.77174
ENSG00000090863	GLG1	4238.46	-0.149198	0.864191	3215.71	0.511666	0.490028	3563.1	0.12937	0.528505
ENSG00000090889	KIF4A	172.871	0.508551	0.923991	373.283	0.527516	0.674815	1222.4	-0.178871	0.440176
ENSG00000090905	TNRC6A	827.761	0.234608	0.702367	405.084	-0.168202	0.90416	726.384	-0.521851	0.0643876
ENSG00000090924	PLEKHG2	573.095	-0.723581	0.133961	766.11	1.70041	0.00106691	430.204	-0.204437	0.604371
ENSG00000090932	DLL3	28.0701	-0.476661	0.726968	67.251	-0.131247	0.92445	47.3496	0.339269	0.65012
ENSG00000090971	NAT14	251.962	0.0258509	0.986969	1859.79	1.67072	0.0103084	507.119	-0.419183	0.163394
ENSG00000090975	PITPNM2	490.884	-0.0501075	0.963231	414.334	-0.921253	0.0803673	805.6	-0.0715086	0.834071
ENSG00000090989	EXOC1	1196.74	-0.167893	0.798068	293.138	-1.00195	0.219459	531.108	0.0450484	0.924499
ENSG00000091009	RBM27	1148.99	0.198153	0.79827	331.749	-0.48791	0.630076	584.452	-0.0897964	0.842348
ENSG00000091010	POU4F3	2.88363	-0.930458	NA	2.46228	2.20286	0.507098	3.55543	0.903003	NA
ENSG00000091039	OSBPL8	1420.95	-0.409849	0.727779	214.709	-1.35151	0.201226	397.124	-0.316398	0.399728
ENSG00000091073	DTX2	518.379	0.641305	0.139287	413.558	-0.127669	0.903888	822.906	0.0910504	0.819076
ENSG00000091106	NLRC4	36.0316	-0.437817	0.784749	18.8356	0.149545	0.936881	11.5355	0.774596	0.571534
ENSG00000091127	PUS7	714.164	0.461102	0.279053	384.557	-1.04346	0.103901	563.313	-0.160517	0.664638
ENSG00000091128	LAMB4	4.70548	-0.983129	NA	1.07437	-1.16906	NA	9.82558	1.49856	0.258788
ENSG00000091129	NRCAM	8.90478	1.06388	0.626189	60.3908	9.33102	7.67e-11	100.134	0.534043	0.309668
ENSG00000091136	LAMB1	11383.9	-0.656381	0.0334871	7596.42	0.248557	0.744305	5690.99	0.251271	0.110936
ENSG00000091137	SLC26A4	13.1114	-0.610134	0.820224	4.03433	-0.952339	0.749573	3.1533	-1.04442	NA
ENSG00000091138	SLC26A3	1.10397	0.245791	NA				0.310775	-1.64964	NA
ENSG00000091140	DLD	2362.8	0.225484	0.672574	1461.64	-1.14122	0.0234278	1857.03	-0.171689	0.392551
ENSG00000091157	WDR7	280.066	0.688703	0.458864	43.4477	-2.73859	0.0168522	103.403	0.502626	0.35855
ENSG00000091164	TXNL1	1538.7	0.0377929	0.97011	1158.11	-0.00588584	0.995926	1436.55	0.0701911	0.80839
ENSG00000091181	IL5RA	1.01897	-2.05883	NA	0.850822	-1.11535	NA	1.84102	-3.04734	NA
ENSG00000091262	ABCC6	7.39023	-0.62819	0.874341	21.5887	1.04594	0.43499	6.26638	-0.111086	NA
ENSG00000091317	CMTM6	2342.1	0.494518	0.237718	659.504	-1.19766	0.0371114	995.815	0.0358966	0.908904
ENSG00000091409	ITGA6	54835.5	-0.0850075	0.948849	4675.67	-1.38752	0.039364	12014.3	-0.0851713	0.816858
ENSG00000091428	RAPGEF4	5.08985	1.59833	NA	5.05152	-3.15268	0.12118	12.4209	-1.25615	0.27641
ENSG00000091436	MAP3K20	8170.57	-0.423195	0.523338	1332.37	-1.0385	0.129428	2505.18	0.307223	0.218036
ENSG00000091482	SMPX	2.77934	-0.0513258	NA	2.83187	3.58878	0.239468	3.26764	2.26982	NA
ENSG00000091483	FH	2669.63	0.172944	0.798335	2805.73	-0.0963495	0.920684	3300.39	-0.283405	0.115888
ENSG00000091490	SEL1L3	1564.79	-0.587013	0.16837	1036.09	0.480186	0.590884	577.106	0.921366	0.000255731
ENSG00000091513	TF	38.1641	-0.984845	0.390403	48.2049	2.09549	0.0334222	23.1104	-0.00510233	0.997573
ENSG00000091527	CDV3	4707.51	-0.320727	0.493836	2680.7	-0.40396	0.557042	3647.26	0.0471796	0.882332
ENSG00000091536	MYO15A	8.85045	-0.543726	0.850174	8.63923	1.3239	0.51539	3.84015	0.499086	NA
ENSG00000091542	ALKBH5	2621.61	-0.131648	0.832591	3056.72	0.306997	0.641642	4258.95	0.517908	0.00212717
ENSG00000091583	APOH							0.466163	-2.23479	NA
ENSG00000091592	NLRP1	845.69	-0.475686	0.401509	34.7685	0.4308	0.793092	165.296	1.27839	1.75166e-06
ENSG00000091622	PITPNM3	2307.55	-0.316971	0.714518	288.071	-2.21174	5.69e-06	550.609	-0.22617	0.372655
ENSG00000091640	SPAG7	1515.69	-0.0336779	0.973678	1617.88	0.618863	0.301698	1480.49	0.142883	0.581794
ENSG00000091651	ORC6	208.18	0.346985	0.803397	326.651	0.0279481	0.983327	661.403	-0.121053	0.673963
ENSG00000091656	ZFHX4	4.28284	-0.303899	NA	1.10794	0.120838	NA	1.58367	-0.916447	NA
ENSG00000091664	SLC17A6	0.849852	0.132407	NA
ENSG00000091732	ZC3HC1	350.998	0.201361	0.810696	567.931	-0.0940587	0.913994	651.867	0.015804	0.963614
ENSG00000091831	ESR1	15.9153	0.933025	0.652176	1.87832	-3.30141	NA	1.28855	0.797277	NA
ENSG00000091844	RGS17	154.28	-0.946476	0.213428	35.5131	2.044	0.0116007	29.9414	0.507165	0.560571
ENSG00000091879	ANGPT2	4.9195	-1.28734	NA	2.7758	-0.132979	0.974288	1.57926	0.0487228	NA
ENSG00000091947	TMEM101	507.247	0.0495889	0.965706	1018.23	0.755075	0.170824	640.426	-0.071605	0.841857
ENSG00000091972	CD200	1.10452	-2.22323	NA				0.311566	-1.65282	NA
ENSG00000091986	CCDC80	73.7846	-1.84363	0.000459033	194.411	1.79885	0.00347294	277.558	1.29244	5.54856e-08
ENSG00000092010	PSME1	1670.07	-0.0941518	0.94312	4874.81	0.276532	0.751735	3400.24	0.208782	0.358732
ENSG00000092020	PPP2R3C	314.766	-0.626445	0.171108	391.002	-1.22071	0.0412338	206.86	0.232542	0.553121
ENSG00000092036	HAUS4	657.981	0.0562119	0.96442	1328.91	-1.65149	0.000191338	904.43	-0.110722	0.708831
ENSG00000092067	CEBPE							0.898701	0.944683	NA
ENSG00000092068	SLC7A8	494.671	0.951592	0.123532	28.5669	-3.10716	0.00350027	408.525	2.19932	2.30124e-15
ENSG00000092094	OSGEP	509.594	0.478225	0.607662	931.814	-0.169236	0.872688	679.145	-0.249305	0.278053
ENSG00000092096	SLC22A17				23.9697	8.0033	1.31e-07	3.34328	2.42139	NA
ENSG00000092098	RNF31	744.258	-0.248203	0.696292	1064.79	-0.164972	0.882093	1023.89	0.419376	0.0371865
ENSG00000092108	SCFD1	1042	-0.304881	0.561551	643.018	-0.536947	0.36624	530.849	0.306173	0.157885
ENSG00000092140	G2E3	354.876	-0.249534	0.841175	117.579	-1.31189	0.198625	186.251	-0.538072	0.173064
ENSG00000092148	HECTD1	3475.11	0.0941512	0.89676	1237.2	-0.967283	0.110753	1439.39	-0.0318755	0.919562
ENSG00000092199	HNRNPC	12249.2	-0.102419	0.886743	9985.27	0.321993	0.634813	15744.2	-0.113547	0.56279
ENSG00000092200	RPGRIP1	7.35962	0.736009	0.809489	9.36984	-0.967887	0.624316	7.04955	-0.504787	0.81099
ENSG00000092201	SUPT16H	4380.53	0.0993202	0.881983	3721.33	-0.661076	0.203858	5785.49	-0.300883	0.0363619
ENSG00000092203	TOX4	1535.42	-0.0179325	0.991845	1426.93	-0.600376	0.321258	1604.97	0.185028	0.378192
ENSG00000092208	GEMIN2	186.456	0.137821	0.884187	216.795	-0.636124	0.335509	263.193	-0.172642	0.62319
ENSG00000092295	TGM1	420.601	-0.825141	0.356094	271.405	-5.79938	1.17e-29	91.2492	0.275513	0.683425
ENSG00000092330	TINF2	718.203	-0.864451	0.00262058	625.649	-0.225088	0.813299	809.185	0.624861	0.00575974
ENSG00000092421	SEMA6A	772.574	0.724206	0.0934808	62.9714	0.158579	0.92361	85.53	0.192095	0.796278
ENSG00000092439	TRPM7	1321.01	-0.0547675	0.96487	327.144	-0.907164	0.478289	239.38	0.11947	0.843799
ENSG00000092445	TYRO3	587.34	-0.610664	0.368288	429.62	-0.628142	0.376705	604.113	-0.321903	0.254623
ENSG00000092470	WDR76	217.926	0.272378	0.806178	216.131	0.330877	0.752817	376.249	-0.400843	0.104114
ENSG00000092529	CAPN3	150.588	1.14362	0.0672417	74.5352	-1.49654	0.0724589	14.6354	-0.862361	0.481355
ENSG00000092531	SNAP23	716.152	-0.464765	0.497666	203.938	0.0404571	0.979651	397.553	0.406372	0.0889562
ENSG00000092607	TBX15	2.31932	2.10184	NA	4.17933	-0.858611	0.787435	1.46225	-0.658887	NA
ENSG00000092621	PHGDH	5217.37	-1.10569	0.000605261	7628.43	0.115255	0.921706	3168.55	-0.871603	1.32391e-10
ENSG00000092758	COL9A3	3.02329	1.87111	NA	212.084	2.64897	0.000332921	171.635	-0.939982	0.400601
ENSG00000092820	EZR	8496.07	-0.439387	0.311031	2171.38	-1.03395	0.301749	7293.87	0.371171	0.0642639
ENSG00000092841	MYL6	7141.73	-0.571134	0.0379075	12650.5	0.412289	0.726512	28301.6	0.62862	1.1257e-05
ENSG00000092847	AGO1	714.16	-0.00149987	0.999468	585.85	0.0987702	0.915531	702.326	-0.197594	0.394905
ENSG00000092850	TEKT2	0.964525	-0.342894	NA	0.708147	-0.923687	NA	0.710824	1.6826	NA
ENSG00000092853	CLSPN	110.929	0.520641	0.761212	119.837	0.0888747	0.9477	595.676	-0.157355	0.716257
ENSG00000092871	RFFL	1059.43	-0.133651	0.908513	364.919	0.453779	0.626868	427.501	-0.196218	0.625816
ENSG00000092929	UNC13D	381.07	-1.24237	0.00976153	367.393	-3.3781	5.32e-09	959.41	0.890151	0.00021865
ENSG00000092931	MFSD11	323.815	0.149144	0.864437	252.164	-0.219807	0.829912	186.701	0.245438	0.511847
ENSG00000092964	DPYSL2	2973.5	1.13101	0.00164543	1835.72	0.204842	0.807893	2338.64	-0.161872	0.517355
ENSG00000092969	TGFB2	149.859	0.71957	0.337075	204.062	1.69505	0.0578929	319.52	-0.0735972	0.879701
ENSG00000092978	GPATCH2	289.821	0.0887473	0.944135	90.4581	0.232025	0.887389	172.048	-0.160579	0.753405
ENSG00000093000	NUP50	1651.78	-0.14604	0.881695	921.746	-0.231388	0.798915	1764.91	0.0394497	0.896969
ENSG00000093009	CDC45	146.376	0.507233	0.911349	495.077	1.01833	0.369078	1495.16	-0.298967	0.0755457
ENSG00000093010	COMT	3453.49	0.232656	0.708256	4852.78	0.378902	0.503465	1920.94	0.24839	0.26142
ENSG00000093072	ADA2	1.17475	0.942396	NA	1.84061	-3.1033	NA	1.02451	-0.568466	NA
ENSG00000093100		209.054	-0.500429	0.600895	381.747	0.886853	0.272533	466.85	0.460037	0.0342319
ENSG00000093134	VNN3P	4.94785	-0.258057	NA	0.432176	-0.751747	NA	1.62424	-0.625158	NA
ENSG00000093144	ECHDC1	1660.48	0.189024	0.795839	1106.35	-0.0637942	0.937866	1537.45	-0.322633	0.0550185
ENSG00000093167	LRRFIP2	1105.83	-0.262578	0.555844	636.971	-0.0719283	0.930957	1142	0.429184	0.0136523
ENSG00000093183	SEC22C	1110.72	-0.291231	0.586564	689.933	0.116507	0.893899	874.145	-0.0839246	0.779296
ENSG00000093217	XYLB	58.3509	-0.167418	0.940246	64.3023	-0.602131	0.469415	130.174	0.284358	0.523714
ENSG00000094631	HDAC6	867.607	-0.0683589	0.942741	612.746	-0.0523851	0.956665	570.961	0.0689705	0.860245
ENSG00000094661	OR1I1	7.64767	0.266544	0.963147	5.61213	0.0215982	0.99537	4.67361	0.0193677	NA
ENSG00000094755	GABRP	62.63	-1.8359	0.00268945	20.5879	-7.85453	1.25e-06	4.27978	1.47419	NA
ENSG00000094796	KRT31							0.342587	2.01259	NA
ENSG00000094804	CDC6	294.73	0.833609	0.763969	480.72	-0.0643027	0.959845	1792.75	-0.285301	0.236084
ENSG00000094841	UPRT	179.803	-0.273898	0.765732	91.1451	-0.0460993	0.969125	157.021	-0.317484	0.430407
ENSG00000094880	CDC23	989.95	0.139634	0.821236	497.153	-0.285945	0.761655	934.819	-0.262904	0.24873
ENSG00000094914	AAAS	1007.19	0.123167	0.885198	1509.07	0.284453	0.72361	2770.73	-0.0993486	0.683388
ENSG00000094916	CBX5	1857.14	0.500146	0.105058	1681.75	0.999207	0.131556	2546.15	0.198384	0.291018
ENSG00000094963	FMO2	1.50745	-0.92281	NA	10.4273	6.79987	0.000103249	0.514553	-2.34857	NA
ENSG00000094975	SUCO	499.252	-0.0248062	0.987153	175.047	-0.512895	0.497465	290.789	0.719955	0.00191489
ENSG00000095002	MSH2	800.777	0.468991	0.272626	388.955	-1.0642	0.0331153	678.989	-0.268622	0.407093
ENSG00000095015	MAP3K1	349.43	0.199508	0.769339	63.9306	-2.23694	0.012209	75.483	-0.605128	0.229922
ENSG00000095059	DHPS	1224.9	-0.127074	0.881867	1914.85	0.27037	0.734486	1313.84	0.0992627	0.740945
ENSG00000095066	HOOK2	1104.13	0.153495	0.856428	699.16	-1.19551	0.0308284	731.631	-0.0235669	0.943858
ENSG00000095139	ARCN1	3100.39	-0.25421	0.572217	1517.1	0.320725	0.620868	2981.37	0.284792	0.101671
ENSG00000095203	EPB41L4B	1311	0.0309092	0.979484	412.397	-2.91564	4.22e-12	587.251	-0.539348	0.00824323
ENSG00000095209	TMEM38B	493.527	-0.0917341	0.939983	251.806	-0.941407	0.296377	283.541	-0.524463	0.140568
ENSG00000095261	PSMD5	1376.58	-0.00861404	0.995577	597.443	-0.27778	0.762437	861.296	-0.46924	0.0273282
ENSG00000095303	PTGS1	425.807	1.03119	0.127691	53.9396	-1.16824	0.156393	115.236	-0.317019	0.586739
ENSG00000095319	NUP188	3012.7	-0.0688824	0.952136	2287.36	0.105401	0.906292	3919.94	-0.646307	1.18627e-06
ENSG00000095321	CRAT	409.199	-0.205493	0.775978	277.37	-1.1634	0.0153433	16.1389	-3.98664	6.71539e-05
ENSG00000095370	SH2D3C	3.78722	0.768908	NA	2.09622	-1.06898	NA	1.80488	-1.46416	NA
ENSG00000095380	NANS	1883.06	-0.341422	0.394403	3177.33	0.439693	0.619534	2660.26	-0.284934	0.0850962
ENSG00000095383	TBC1D2	5444.15	-0.432783	0.308586	1772.4	0.416866	0.543294	2563.09	0.118291	0.621995
ENSG00000095397	WHRN	505.762	0.711519	0.109972	418.285	-0.459318	0.623392	81.8954	-1.41848	0.000514424
ENSG00000095464	PDE6C	4.97228	-0.445558	NA	10.0074	-1.95059	0.152185	2.72493	-0.716777	NA
ENSG00000095485	CWF19L1	617.822	0.137597	0.891618	1012.39	-0.1293	0.892298	968.49	-0.264647	0.218866
ENSG00000095539	SEMA4G	38.0803	0.214139	0.915882	89.4878	0.261974	0.770367	27.0113	-0.551943	0.533974
ENSG00000095564	BTAF1	286.878	-0.0977885	0.959434	130.747	-0.962676	0.513558	137.833	-0.388693	0.509112
ENSG00000095574	IKZF5	368.453	0.281079	0.76206	188.907	-1.68071	0.137172	153.103	-0.326178	0.585215
ENSG00000095585	BLNK	121.779	2.39668	6.51e-06	61.0422	-4.01969	2.61e-09	29.6424	-0.725101	0.382536
ENSG00000095587	TLL2	4.30068	-2.32254	NA	8.31929	-0.0967354	0.973532	6.15676	0.222971	NA
ENSG00000095596	CYP26A1				0.955296	-1.91062	NA
ENSG00000095627	TDRD1				0.403515	-2.11452	NA
ENSG00000095637	SORBS1	6.28042	-0.580997	0.883926	4.91135	-1.70559	0.444175	17.39	0.265798	0.848707
ENSG00000095713	CRTAC1	0.4339	-0.860869	NA	0.552156	-2.63628	NA	0.576443	2.21464	NA
ENSG00000095739	BAMBI	768.956	0.0527045	0.959434	247.94	-0.483141	0.510041	435.186	-0.222941	0.488059
ENSG00000095752	IL11	55.4121	0.193459	0.906185	59.3681	-1.26568	0.144817	20.8939	0.751577	0.518524
ENSG00000095787	WAC	3158.96	-0.0742678	0.949884	1916.04	-1.15919	0.170343	1602.15	-0.338177	0.144816
ENSG00000095794	CREM	153.397	-0.110831	0.93487	160.468	-0.033905	0.972894	283.708	0.289559	0.321328
ENSG00000095906	NUBP2	731.599	-0.0533	0.963585	1262.28	0.659557	0.309113	1473.27	-0.105941	0.746916
ENSG00000095932	SMIM24	1.65197	2.0853	NA	5.72329	-3.14669	0.181609	9.35764	2.27511	0.0507665
ENSG00000095951	HIVEP1	1032.76	-0.273735	0.721522	116.812	-0.787046	0.450497	288.133	0.15345	0.688073
ENSG00000095970	TREM2	5.18635	2.42166	NA	7.13169	1.23039	0.694662	285.186	1.23657	8.4501e-06
ENSG00000096060	FKBP5	17775.3	0.0658485	0.935939	10145.1	0.910727	0.124444	7697.25	-0.363147	0.0404681
ENSG00000096063	SRPK1	4060	-0.565038	0.19073	1603.06	-0.619915	0.343221	2438.74	-0.103218	0.699408
ENSG00000096070	BRPF3	590.544	-0.00748315	0.997345	339.38	-1.07063	0.216308	442.22	-0.089202	0.806866
ENSG00000096080	MRPS18A	698.746	-0.431288	0.327534	1285.42	0.352622	0.678565	1644.84	0.0646383	0.828078
ENSG00000096088	PGC				0.411639	-2.22111	NA	0.679597	0.757075	NA
ENSG00000096092	TMEM14A	155.664	0.420064	0.588489	125.284	-0.673492	0.569151	309.208	-0.0631039	0.884757
ENSG00000096093	EFHC1	297.134	0.334238	0.674644	209.796	0.141687	0.876372	146.224	0.109659	0.848761
ENSG00000096384	HSP90AB1	33112.4	-0.0925397	0.899742	33004.5	-0.102509	0.896143	62911.1	-0.139826	0.408395
ENSG00000096401	CDC5L	1181.19	-0.256646	0.67221	580.186	-0.122047	0.888194	1054.05	-0.214308	0.311185
ENSG00000096433	ITPR3	18353.5	-0.508043	0.339761	4436.99	-1.60639	0.0284895	5920.34	0.224228	0.285208
ENSG00000096654	ZNF184	155.923	0.650453	0.113092	66.9929	-0.840908	0.366774	89.1518	-0.192193	0.7611
ENSG00000096696	DSP	21926.7	0.0596985	0.953113	2978.49	-3.98786	1.29e-11	8618.66	-0.0824587	0.77094
ENSG00000096717	SIRT1	391.481	-0.144245	0.878017	157.593	-0.56863	0.602654	151.671	-0.281153	0.518298
ENSG00000096746	HNRNPH3	2533.87	0.248931	0.730895	2264.46	0.175082	0.819749	3721.08	-0.242777	0.182117
ENSG00000096872	IFT74	607.889	0.224436	0.678988	333.276	-0.0646399	0.95376	215.286	-1.0299	3.61098e-05
ENSG00000096968	JAK2	287.357	-0.822525	0.213049	52.5122	-0.0690913	0.962429	54.7341	0.193494	0.88699
ENSG00000096996	IL12RB1	1.97794	-0.251941	NA	1.17705	1.57549	NA	1.0439	0.0533841	NA
ENSG00000097007	ABL1	2562	0.0276446	0.977153	2218.02	0.672184	0.441431	2280.1	-0.228985	0.26679
ENSG00000097021	ACOT7	4948.74	-0.520328	0.227184	3993.65	0.92385	0.0861891	5011.57	0.101166	0.666462
ENSG00000097033	SH3GLB1	2786.22	-0.344055	0.509292	1115.43	-0.331913	0.62085	1376.46	0.49822	0.00189787
ENSG00000097046	CDC7	202.966	0.42419	0.746355	165.92	-0.403536	0.593738	300.421	-0.864624	0.000208437
ENSG00000097096	SYDE2	65.9245	-0.007213	0.99785	24.4636	-2.55286	0.0163269	25.474	-0.450994	0.65947
ENSG00000099139	PCSK5	93.6682	1.85427	0.00554326	32.2961	0.312002	0.810046	120.018	-1.7962	2.55078e-07
ENSG00000099194	SCD	49800.2	0.65089	0.497666	30376.4	0.0170846	0.989075	26081.6	-0.282768	0.0324378
ENSG00000099203	TMED1	487.853	-0.263472	0.600781	812.128	0.952163	0.0616308	676.513	0.215551	0.388439
ENSG00000099204	ABLIM1	4681.43	1.04819	0.000641561	2317.35	-1.32388	0.024845	2063.95	-0.689514	0.000100827
ENSG00000099219	ERMP1	2930.59	0.848434	0.00808637	1380.12	-0.108823	0.912968	945.386	-0.589745	0.00027661
ENSG00000099246	RAB18	1816.16	-0.0589387	0.96487	564.341	-0.409852	0.598711	1033.71	0.227851	0.325743
ENSG00000099250	NRP1	1080.18	-0.247648	0.847285	2525.16	2.90459	1.44e-07	1321.01	-0.0300617	0.93438
ENSG00000099251	HSD17B7P2	27.0928	0.426213	0.836297	50.4292	-3.16077	3.08e-05	19.4952	-0.235373	0.861496
ENSG00000099256	PRTFDC1	4.37844	1.10046	NA	29.9522	-4.74266	3.83e-06	2.63549	-0.0132413	NA
ENSG00000099260	PALMD	275.95	2.65639	1.42e-06	13.6224	-1.33636	0.597146	160.298	-0.935516	0.00400571
ENSG00000099282	TSPAN15	10.3253	-4.01164	0.00485654	122.286	-3.16087	9.73e-08	70.5077	-0.310027	0.673749
ENSG00000099284	MACROH2A2	104.147	-3.38851	4.28e-15	301.689	4.03383	4.36e-16	435.31	-0.606503	0.0164913
ENSG00000099290	WASHC2A	1745.93	0.177898	0.777412	1332.11	-1.12246	0.0101217	1489.9	0.0750334	0.785474
ENSG00000099308	MAST3	236.171	0.627646	0.127431	230.459	0.338912	0.6839	160.933	-0.323205	0.426319
ENSG00000099326	MZF1	906.468	0.0706734	0.944768	903.293	0.310078	0.681863	462.664	-0.405365	0.0690883
ENSG00000099330	OCEL1	91.849	-0.21322	0.884006	319.168	1.13206	0.1783	145.921	0.37349	0.361348
[truncated: 32,999 more rows]

## Sheet: Normalized Counts
Normalized counts of each sample
EnsmblID	Gene	A-WTa	A-WTb	A-WTc	A-M3a	A-M3b	A-M3c	AT1_Wta	AT1_WTb	AT1-WTc	AT1_M3a	AT1_M3b	AT1_M3c	Ca1h-WTa	Ca1h-WTb	Ca1h-WTc	Ca1h-M3a	Ca1h-M3b	Ca1h-M3c
ENSG00000000003	TSPAN6	386.054	439.015	452.037	319.888	379.375	329.156	375.511	322.688	394.356	166.375	163.663	161.038	299.563	352.256	294.178	282.447	266.345	290.156
ENSG00000000419	DPM1	743.887	703.436	692.07	602.562	516.379	746.742	775.253	635.977	658.119	363.246	615.971	658.839	1035.38	1013.88	1012.55	1088.18	898.073	1184.28
ENSG00000000457	SCYL3	157.321	198.727	257.251	243.329	273.813	219.869	151.043	88.9067	235.213	88.9295	116.727	134.164	114.6	146.893	118.887	149.175	127.375	113.754
ENSG00000000460	C1orf112	197.436	106.948	70.752	102.886	226.617	150.725	199.785	252.249	151.723	307.524	144.672	57.3401	383.103	440.441	389.396	425.769	302.77	425.314
ENSG00000000938	FGR	1.27545	1.95727	1.46533	5.68502	0	1.64551	0.635572	0	0	6.93257	5.32112	13.1046	5.16764	5.41182	12.9062	7.53655	12.2457	14.1869
ENSG00000000971	CFH	414.155	341.549	132.435	671.428	475.445	494.387	11.5213	8.5846	4.20354	2530.36	2890.52	3901.54	577.236	436.006	497.959	671.778	498.778	631.793
ENSG00000001036	FUCA2	1880.94	1572.61	1604.77	1866.88	1675.17	2300.95	2876.41	3459.78	2027.62	3873.18	3739.68	2849.69	2298.68	2292.73	2209.56	2830.81	2863.72	2853.63
ENSG00000001084	GCLC	722.302	1008.71	860.94	1641.04	1501.56	1309.35	539.824	432.6	1611.27	233.898	288.318	1087.49	885.921	1222.29	914.037	919.767	701.344	734.7
ENSG00000001167	NFYA	920.062	1461.47	1495.94	1073.28	1148.45	1300.96	436.716	436.533	1155.72	309.538	368.351	574.519	927.229	1208.36	932.55	955.287	923.313	797.73
ENSG00000001460	STPG1	311.024	374.809	375.633	194.941	274.605	245.773	159.741	202.446	189.117	221.898	230.46	171.832	243.568	290.414	238.994	334.741	418.065	298.025
ENSG00000001461	NIPAL3	1617.27	1920.64	1524.89	1875.13	1958.5	2102.37	2090.29	1857.31	1993.95	1201.45	1215.02	1406.2	2026.1	2317.12	1869.69	2473.21	3053.54	2622.54
ENSG00000001497	LAS1L	963.819	841.295	849.074	831.829	783.385	853.518	849.745	1694.55	587.328	2153.99	2074.06	1377.42	2517.81	2197.41	2542.02	2300.74	2471.07	2163.18
ENSG00000001561	ENPP4	25.4119	22.1351	19.5866	0.906677	1.23083	3.23138	31.9512	8.88789	44.4188	23.9465	13.7697	50.0124	27.8887	39.8347	41.6564	16.1031	28.6513	27.1545
ENSG00000001617	SEMA3F	1702.89	1998.98	2319.74	2258.47	1643.49	1832.08	634.285	597.471	834.866	175.512	282.093	409.35	465.985	415.43	474.404	606.843	602.755	701.076
ENSG00000001626	CFTR	1.86797	1.71657	0	1.84845	0	0	0	0	1.77137	0	0	0	0.0241283	0	0	0	0	2.0505
ENSG00000001629	ANKIB1	599.197	1270.46	1267.87	810.521	1070.39	1053.45	359.865	180.834	1504.43	135.03	160.575	349.763	468.056	681.199	365.903	747.523	475.072	573.112
ENSG00000001630	CYP51A1	2967.86	4123.2	3228.22	1853.15	4566.26	2764.87	2554.44	2487.05	4243.36	1840.87	1373.87	1563.37	2179.73	2522.61	2258.87	2234.83	2160.88	1859.1
ENSG00000001631	KRIT1	380.408	548.502	488.326	633.82	445.041	725.588	523.527	171.584	621.643	122.712	190.276	245.637	250.036	278.127	203.328	305.376	167.063	231.731
ENSG00000002016	RAD52	264.699	266.002	183.253	346.202	328.684	303.24	259.059	58.9424	271.966	160.999	171.639	203.777	197.448	307.508	191.118	215.909	222.576	317.953
ENSG00000002079	MYH16	18.9779	25.7144	71.1047	3.9172	12.5966	23.4371	14.1438	9.76781	6.36043	0	0.465008	0	18.8807	6.8868	12.1138	21.7373	33.8897	11.8423
ENSG00000002330	BAD	629.016	384.565	359.056	426.79	545.944	409.387	727.363	1186.76	432.759	1898.62	1639.74	954.211	1233.47	1006.53	1117.73	1015.92	1221.54	1452.61
ENSG00000002549	LAP3	1632.17	1127.67	1214.26	1259.31	1118.07	1347.92	1150.02	1397.44	995.348	2084.55	1916.61	1836.98	1835.07	1567.24	1810.08	3957.99	2498.66	2911.41
ENSG00000002586	CD99	5201.28	5025.82	6644.68	2389.36	2943.24	2589.12	2622.64	4233.14	1994.99	4463.27	4719.72	2615.72	2692.19	2354.25	2808.09	3493.03	3916.06	3584.2
ENSG00000002587	HS3ST1	165.7	241.959	108.784	53.8684	112.07	59.5427	41.4391	104.759	103.145	0.544233	0	12.0665	26.9965	48.7804	45.7766	95.3254	52.8975	106.166
ENSG00000002726	AOC1	10.1537	7.71159	6.98869	7.14251	4.04769	1.0756	5.37413	9.97623	12.5432	0	1.28119	4.80367	5.43718	0	4.70304	5.35261	7.26632	4.99607
ENSG00000002745	WNT16	0	1.09866	3.48498	5.07195	0	1.62408	3.47512	3.24491	3.43437	0	1.81807	0.81697	1.68648	0	0.593981	3.79635	10.8402	1.94979
ENSG00000002746	HECW1	0.38701	9.12462	0.38346	0.372787	0.506063	0.332114	6.85242	9.86999	14.7811	7.48504	1.88539	0.501539	0.739653	6.99132	0	10.6441	24.3512	13.0104
ENSG00000002822	MAD1L1	340.289	367.845	472.9	274.792	525.442	356.131	658.057	1025.34	399.93	1081.97	967.316	835.375	590.01	498.736	636.431	896.882	1189.6	781.878
ENSG00000002834	LASP1	3973.15	4787.53	5059.51	3361.69	4178.26	3296.91	4093.43	3011.3	4032.13	5202.74	6943.66	5151.61	8843.58	9973.84	9083.78	11318.5	12223.8	9845.84
ENSG00000002919	SNX11	343.694	360.606	318.508	295.571	282.258	281.713	242.008	289.725	362.163	441.561	450.94	411.518	587.196	550.546	653.627	635.54	634.058	662.154
ENSG00000002933	TMEM176A	0	0	0	0	0	1.61398	0	0	0	0	0	0	0	0	0	0	0	0
ENSG00000003056	M6PR	2046.25	2407.23	2316.77	2092.91	2479.71	2284.11	2778.04	3489.51	2811.31	4525.18	3361.52	2524.24	4519.96	4992.03	5221.6	4727.73	3876.57	3893.63
ENSG00000003096	KLHL13	0	0.864427	2.94954	0	0	0	0	0	0	0	0	0	2.03156	0	0.934868	2.12843	1.21303	0
ENSG00000003137	CYP26B1	721.853	1200.99	1514.62	714.512	948.483	594.526	188.67	200.212	751.032	47.4061	29.2115	64.0831	290.051	356.168	316.808	338.216	344.89	338.608
ENSG00000003147	ICA1	433.597	367.82	353.053	317.028	183.745	280.125	896.249	1288.43	776.071	131.654	275.848	343.598	345.753	322.298	357.486	301.528	590.607	345.813
ENSG00000003249	DBNDD1	531.763	359.621	295.862	295.002	357.203	318.281	1524.35	1828.85	1196.96	1010.79	1146.41	1062.29	584.742	476.21	579.506	99.7568	139.458	140.158
ENSG00000003393	ALS2	882.399	1003.61	1039.51	859.355	966.189	879.036	666.388	508.713	663.099	349.04	391.686	512.865	574.567	586.453	442.053	649.97	636.381	746.584
ENSG00000003400	CASP10	85.5389	93.041	84.7266	50.7786	109.011	37.7043	55.8802	40.56	47.9487	5.89844	2.46864	4.70832	49.4093	51.0078	46.7082	36.3852	47.2281	40.7289
ENSG00000003402	CFLAR	2041.73	2623.01	2958.36	1433.48	1802.33	1719.49	1406.65	1184.37	1998.79	1607.25	1562.35	1789.41	1244.28	1112.88	1156	1897.83	1422.08	2044.54
ENSG00000003436	TFPI	187.137	199.665	259.805	21.0676	21.0337	23.5122	161.381	55.4054	89.4062	1936.44	2628.57	4547.15	449.277	334.13	421.838	520.043	430.492	415.245
ENSG00000003509	NDUFAF7	512.442	615.257	538.095	456.712	705.795	455.137	524.426	616.579	393.068	290.519	348.243	398.321	382.365	368.618	376.47	263.693	330.195	360.097
ENSG00000003756	RBM5	1913.23	2301.8	1893.84	2092.19	1944.58	1616.2	1805.4	1549.18	1728.43	1680.83	1823.7	1862.26	1227.07	1342.17	1210.64	1306.03	1332.77	1380.23
ENSG00000003987	MTMR7	22.6626	26.2289	46.4031	40.4514	18.9151	21.0813	12.7574	13.7385	31.9978	27.8237	32.7328	28.6669	9.12711	13.9074	13.2091	9.81301	12.0094	13.6187
ENSG00000003989	SLC7A2	62.7862	29.3245	36.1369	41.4544	29.3604	40.9228	195.371	214.354	385.808	167.998	230.961	390.309	100.95	124.003	82.7684	69.9079	68.2248	64.5536
ENSG00000004059	ARF5	2494.99	1953.86	2200.43	1965.01	2183.12	2125.93	3442.93	4510.18	2147.32	2537.5	2587.88	1797.97	2668.21	2194.51	2719.63	2504.29	2536.93	2782.33
ENSG00000004139	SARM1	37.2024	43.8829	57.2588	33.3417	74.5862	26.5769	139.89	13.8553	74.9466	0	137.101	184.198	1.80149	6.45933	12.4831	0.980257	3.46657	8.52519
ENSG00000004142	POLDIP2	3053.85	2997.52	3226.74	3067.23	2798.61	3354.11	4271.72	4837.36	3377.95	5022.76	5367.26	4681.97	5166.38	4945.71	5458.31	5646.54	5834.45	5177.7
ENSG00000004399	PLXND1	429.684	266.723	154.247	562.778	347.06	270.501	548.986	968.669	561.156	1233.13	715.975	765.794	773.747	449.72	697.829	350.407	380.618	376.575
ENSG00000004455	AK2	4503.6	4177.05	3108.46	4644.3	4189.85	5443.68	4479.63	8255.24	4045.37	6999.47	8290.19	6615.05	8038.22	7994.48	8389.73	7953.82	7935.34	7728.4
ENSG00000004468	CD38	0	0.819727	0.932635	2.72019	0	2.42318	0	0	0	0	0.984085	0	0	0	0	0	0	0
ENSG00000004478	FKBP4	5411.15	5702.48	5779.42	4659.9	5352.2	5085.32	7621.01	10739.1	5696.9	8485.38	6216.73	6526.62	14729.8	14763.3	15766.1	12200.9	13180.4	11999.9
ENSG00000004487	KDM1A	2260.39	2412.54	2623.51	1817.21	2113.26	1585.17	2712.36	3024.82	2126.18	2616.11	2592.75	2120.32	4223.41	3826.22	4299.37	3700.31	3877.04	4100.63
ENSG00000004534	RBM6	1488.57	1361.31	1534.72	1183.63	968.551	1077.71	1646.26	2693.31	1200.77	2291.23	2137.06	1496.74	1369.52	1331.34	1556.97	1394.92	1263.95	1705.45
ENSG00000004660	CAMKK1	323.345	246.143	242.679	269.939	440.861	319.95	307.412	388.145	407.429	445.447	557.013	708.724	593.941	463.934	475.672	314.823	337.142	293.852
ENSG00000004700	RECQL	1361.16	1967.4	2673.16	1202.3	1704.63	1693.5	338.023	316.094	759.682	519.124	541.916	710.662	1010.79	1212.94	978.811	1114.91	1038.52	882.975
ENSG00000004766	VPS50	224.483	421.707	389.9	416.077	317.912	315.106	362.799	88.5914	351.319	58.128	65.3601	86.4307	174.281	212.242	175.97	217.299	238.725	160.893
ENSG00000004776	HSPB6	5.2298	1.13669	0	0	6.27687	1.11986	6.34818	19.3214	8.2903	11.0595	11.6248	18.6217	2.49284	1.78233	1.22845	0	0	4.00617
ENSG00000004777	ARHGAP33	16.3816	18.9801	4.06622	17.7619	45.9035	26.3678	15.8325	0	26.376	71.0964	14.2211	12.4765	41.0337	38.614	30.0475	20.649	32.984	36.1672
ENSG00000004779	NDUFAB1	1357.91	1138.42	1053.4	1127.81	1198.1	1098.62	1659.26	2580.75	856.106	2949.14	2099.13	1519.89	2374.76	1958.46	2103.82	1966.1	2125.38	2038.78
ENSG00000004799	PDK4	487.224	306.219	87.129	276.653	363.947	214.962	791.556	120.608	867.361	181.369	80.8806	116.132	146.192	145.4	92.0075	33.0305	37.986	30.2207
ENSG00000004809	SLC22A16	0	0	0	0	2.46162	0	0	0	0	0	0	0	0	0	0	0	0	0
ENSG00000004838	ZMYND10	4.36622	5.4419	1.45914	9.99803	7.17402	3.25001	8.52656	15.5674	2.85843	16.4531	19.222	24.6812	3.02295	1.39426	8.5912	6.44407	1.8481	10.5224
ENSG00000004846	ABCB5	0.849066	0.368297	4.21315	1.43519	0	4.0287	1.052	0	1.93702	0	0.442064	0	0	0.991596	1.38802	0	0	3.31764
ENSG00000004848	ARX	0	0	0	0	0	0	0	0	0	0	0	0	0	0.881715	0	0	1.14372	0
ENSG00000004864	SLC25A13	775.969	837.975	755.484	986.844	966.835	904.214	967.842	706.76	1104.36	353.312	387.637	407.356	861.927	1031.34	1016.07	1076.24	1009.84	880.314
ENSG00000004866	ST7	348.027	439.973	598.749	353.194	369.694	361.502	656.864	734.823	574.579	416.095	262.988	250.46	289.07	263.571	305.382	324.062	330.386	298.797
ENSG00000004897	CDC27	966.927	1580.03	1433.24	813.475	1329.65	980.497	616.088	477.815	1231.54	937.979	715.867	828.681	1029.14	1298.65	898.876	1051.71	1040.25	1002.96
ENSG00000004939	SLC4A1	1.65084	10.1401	0	0.797928	1.08103	1.4372	0.82248	0	1.23816	0.99655	2.58533	1.06901	1.57476	0	0	3.54414	0	0
ENSG00000004948	CALCR	0	0.719861	2.12132	0	0	0	0	0	0	0	0	0	0	0	0	0	0	0
ENSG00000004961	HCCS	626.323	643.312	785.608	559.814	529.848	617.269	490.336	1081.44	528.328	1239.23	1047.09	812.873	1035.14	1044.86	1106.94	1320.88	1217.38	1269.95
ENSG00000004975	DVL2	493.575	537.796	686.325	428.243	549.655	433.256	516.26	455.43	635.573	927.763	685.463	977.049	790.423	805.837	944.923	780.11	809.246	792.58
ENSG00000005001	PRSS22	126.593	78.5812	58.6776	76.4023	64.0908	26.4501	235.468	127.722	325.398	0	0	1.14138	17.3217	6.42521	18.6931	17.0961	26.5259	34.0964
ENSG00000005007	UPF1	1559.74	1517.56	1560.87	2268.22	2071.89	2028.86	1605.85	1337.32	1896.41	2080.31	2329.47	2236.28	2447.71	2615.37	2369.18	2130.4	2473.44	2482.29
ENSG00000005020	SKAP2	420.392	678.596	641.756	414.97	610.304	634.044	356.658	242.214	615.189	209.162	272.532	372.758	299.995	376.436	304.52	415.125	343.559	399.746
ENSG00000005022	SLC25A5	11458.2	7453.55	7951.52	12130.8	10005.6	12329.2	16512.2	21248	11248.7	14782.8	17380.7	12913	16061.2	14174.1	16116.2	12411.3	12021.6	14261.6
ENSG00000005059	MCUB	233.707	215.497	187.873	99.1525	164.334	143.009	294.465	350.688	200.983	476.926	284.31	158.444	388.863	341.72	414.778	357.129	388.292	343.045
ENSG00000005073	HOXA11	0.814529	0	0	0	0	0	0	0	0.939349	209.398	255.043	374.954	139.621	142.225	155.02	115.441	135.462	88.4837
ENSG00000005075	POLR2J	660.274	566.584	693.584	605.717	495.934	587.824	1742.56	2702.04	1005.58	2146.31	1792.53	1104.58	1569.7	1448.72	1626.35	1329.17	1492.26	1465.47
ENSG00000005100	DHX33	816.703	1065.95	1066.63	1035.3	1159.37	1261.82	575.054	522.885	1141.26	555.491	546.124	798.131	1058.8	1295.21	995.52	963.612	842.407	827.217
ENSG00000005102	MEOX1	0	0	0	0	0	0	0	0	0	0	0	0	1.45642	0	3.27544	0	0	0
ENSG00000005108	THSD7A	5.47936	0	0	5.28768	3.58919	0	1.58367e-06	0	4.80635e-05	0.485599	5.44576e-05	0.000265133	2.18155	0	0	0	0	0
ENSG00000005156	LIG3	476.963	791.871	833.486	411.754	678.134	708.262	531.542	530.375	695.95	424.901	644.105	813.396	1014.47	1190.28	1221.2	1132.34	1002.25	1019.8
ENSG00000005175	RPAP3	499.055	577.446	565.381	439.936	482.361	551.778	398.73	238.293	389.194	267.408	255.739	280.14	591.91	579.664	564.687	645.986	496.391	530.161
ENSG00000005187	ACSM3	60.5304	12.8172	35.8692	131.641	58.6459	121.713	111.489	46.9889	58.9726	101.847	136.547	114.673	40.7005	49.5453	32.4456	14.7982	3.89934	13.4807
ENSG00000005189	REXO5	76.539	31.6326	24.2393	52.0341	35.9799	48.7283	84.5918	92.5196	60.7778	237.673	202.462	107.949	118.728	98.3724	157.676	162.408	108.675	136.489
ENSG00000005194	CIAPIN1	1393.81	1280.16	1241.49	1335.21	1289.5	1354.35	1821.46	2562.17	1468.62	2605.3	2432.53	1982.87	2803.48	2545.73	2679.92	2342.72	2327.82	2336.25
ENSG00000005206	SPPL2B	483.501	402.384	327.413	541.125	622.286	373.29	468.181	415.16	643.378	627.895	817.326	924.851	487.729	398.498	467.7	386.598	482.872	560.55
ENSG00000005238	FAM214B	2360.44	3514.55	4570.94	1675.16	2502.85	2125.02	1020.55	1535.58	1056.35	2075.62	1818.39	2171.48	972.342	856.643	1042.54	1376.56	1891.28	1508.51
ENSG00000005243	COPZ2	2.5338	4.21445	1.23649	9.34569	0	2.61068	10.3815	5.20567	4.1275	508.634	417.673	192.263	107.142	65.5713	103.476	153.565	166.242	162.407
ENSG00000005249	PRKAR2B	9.84748	5.94446	6.35089	0.790731	8.33764	5.52358	20.4744	7.73715	23.335	29.8037	19.714	40.4245	86.5752	78.9804	57.9912	15.8146	16.1664	18.6132
ENSG00000005302	MSL3	556.169	531.261	599.582	504.596	567.107	599.417	465.253	593.651	466.554	571.139	573.587	439.404	480.775	519.369	507.028	467.744	459.824	452.688
ENSG00000005339	CREBBP	686.068	1013.99	1177.13	873.659	1354.88	554.344	1865.45	280.091	997.911	620.033	393.094	538.76	761.743	1211.71	688.315	863.406	752.117	538.404
ENSG00000005379	TSPOAP1	0	0.602396	0.685495	1.46604	0	1.19278	0	0	0.635876	0	0	1.79231	1.33085	0	0	2.13441	0	7.83523
ENSG00000005381	MPO	0.6057	0.52803	16.7952	0	0	0	0.604273	0	0	0	0	0	0	0.570323	0	1.2981	0	0
ENSG00000005421	PON1	1.78786	2.42424	1.91135	6.00239	0	4.89119	3.72514	10.1544	7.02615	0	0	0	0.814354	0	0.800781	0.366758	0	0
ENSG00000005436	GCFC2	645.082	414.064	499.548	522.478	332.842	648.204	855.353	700.586	434.467	298.369	298.627	404.233	221.312	216.632	175.894	184.508	182.552	124.954
ENSG00000005448	WDR54	308.865	195.435	194.6	278.762	291.845	279.85	584.816	1088.38	398.251	1978.65	1910.53	950.952	682.634	616.099	859.366	765.448	655.932	796.958
ENSG00000005469	CROT	252.739	297.535	151.595	513.194	467.366	675.122	273.042	215.592	258.784	187.043	112.674	72.3912	255.798	296.247	229.281	224.525	197.715	225.047
ENSG00000005471	ABCB4	0	0	0	1.03479	1.40478	0.237157	0	0	2.61223	5.83616	1.68868	0	7.91908	3.88431	13.177	0.815372	0.361673	1.5289
ENSG00000005483	KMT2E	787	1041.32	953.239	844.618	1091.88	998.72	367.097	141.289	1238.06	386.05	140.508	511.732	389.17	363.558	367.387	339.971	300.421	363.324
ENSG00000005486	RHBDD2	1164.08	974.388	975.897	959.285	886.451	812.081	2346.35	2688.48	1760.73	2726.81	3162.96	2477.82	1291.91	1005.66	1134.27	1076.6	1020.72	948.742
ENSG00000005513	SOX8	0	0	0	0	0	0	0	0	0	0	0	0	0.898457	0	0.884924	0	0	0
ENSG00000005700	IBTK	1091.9	1330.48	1104.94	953.139	966.313	1266.49	603.071	431.903	700.969	632.376	453.91	492.353	446.714	409.482	360.959	509.046	363.882	378.601
ENSG00000005801	ZNF195	442.875	372.34	427.977	588.27	383.237	518.239	576.026	471.791	653.592	239.627	382.198	568.54	375.083	512.572	468.756	338.009	347.139	405.556
ENSG00000005810	MYCBP2	977.952	1056.2	1112.69	1439.58	1276.32	1429.25	781.858	536.126	1208.45	312.872	309.934	788.088	939.324	1144.95	780.288	1138.42	886.953	969.132
ENSG00000005812	FBXL3	580.534	723.213	832.997	556.757	861.395	859.121	187.443	206.059	605.782	120.401	94.5531	174.741	329.947	297.569	213.295	221.347	244.178	195.277
ENSG00000005844	ITGAL	2.0183	1.16238	2.3643	3.26774	1.82833	0	0.753699	0	6.27738	0	1.21021	11.0546	6.53442	19.4256	20.3946	18.6722	0.578188	3.5141
ENSG00000005882	PDK2	206.157	197.445	143.141	276.256	229.173	299.503	295.714	224.405	230.472	713.588	536.615	486.429	334.737	324.466	319.136	288.534	256.637	253.294
ENSG00000005884	ITGA3	29371.6	37517.9	45752.7	19674.7	23263.9	24749.1	8345.86	14571	11137.2	29540.4	57004.5	83253.5	16175.6	17704	18737.8	26908.3	29123.7	23209.9
ENSG00000005889	ZFX	387.188	573.782	613.595	565.895	927.98	716.099	367.141	270.789	571.864	166.613	246.97	210.824	367.748	457.591	501.329	469.434	290.113	313.359
ENSG00000005893	LAMP2	2797.7	3705.59	3490.25	3441.25	3840.18	3933.38	1631.88	1093.53	2380.33	1300.15	1551.67	2672.23	1296.79	1418.01	1182.53	1587.68	1410.09	1371.97
ENSG00000005961	ITGA2B	3.99734	1.1894	0	4.33758	0.734249	0	12.8968	4.1718	6.60553	24.1405	4.40335	8.00386	26.4015	18.7837	20.6376	5.53868	7.09771	6.16895
ENSG00000005981	ASB4	5.8788	0.492359	3.29819	1.64301	0.739053	4.15414	10.0726	0	18.7606	5.4726	0	1.46485	4.65255	0.531717	0	0	0	0
ENSG00000006007	GDE1	1715.28	2068.63	2343.84	1544.4	1637.61	1811.37	1644.21	1507.74	1763.96	1055.41	1101.32	1317.99	1691.03	1912.54	1888.53	1963.62	1962.02	2265.46
ENSG00000006015	REX1BD	263.235	169.918	154.877	208.274	186.779	196.406	336.412	325.27	128.867	784.995	871.198	405.212	340.323	225.382	336.129	276.359	342.655	476.982
ENSG00000006016	CRLF1	141.306	56.1937	89.8934	201.836	108.117	172.313	123.233	111.127	64.0426	151.798	100.56	87.9637	111.311	44.1819	104.371	67.8122	83.7983	87.2127
ENSG00000006025	OSBPL7	183.126	105.186	42.1207	177.629	87.2949	59.4147	192.748	126.139	224.752	369.374	390.897	229.945	241.309	222.58	196.261	191.034	304.584	327.61
ENSG00000006042	TMEM98	72.8539	55.0869	72.0362	54.9677	64.9064	61.7905	149.056	130.405	109.391	49.8652	53.9188	16.8822	165.811	192.68	168.364	320.091	368.216	341.815
ENSG00000006047	YBX2	21.5544	0.767752	2.63303	8.43599	3.818	5.33376	58.5836	10.3966	18.701	19.0433	11.4507	28.3981	10.5239	9.6186	22.2296	4.73827	7.40526	14.3442
ENSG00000006062	MAP3K14	228.452	173.815	111.195	417.251	326.157	250.763	489.457	449.648	330.51	827.61	1111.96	692.909	497.889	439.07	475.531	508.99	410.124	413.848
ENSG00000006071	ABCC8	5.39262	4.80356	5.08157	11.9891	10.518	7.63353	5.49906	1.58835	5.00395	29.257	45.0862	74.2698	4.55039	7.3628	5.19104	4.16675	4.78101	4.35571
ENSG00000006118	TMEM132A	427.289	354.664	345.219	438.69	349.846	355.069	1015.27	1014.33	425.097	1660.36	1319.25	1160.11	1063.05	1032.81	978.959	1305.45	2149.27	1545.85
ENSG00000006125	AP2B1	8237.78	13010.3	14277.1	8753.28	10751	10804.2	5957.41	6061.94	6769.71	5667.39	6049.65	5467.84	6663.61	7232.45	6503.57	8479.86	7863.2	7811.18
ENSG00000006194	ZNF263	826.291	885.445	817.957	836.896	687.394	833.581	643.991	778.092	746.429	786.741	847.041	1275.38	1019.47	967.719	974.017	929.106	811.934	892.056
ENSG00000006210	CX3CL1	9.01082	7.99068	4.57521	17.5227	23.7906	2.2814	65.7624	6.24528	18.4249	37.3797	22.3311	20.0257	14.7805	4.47462	8.48657	5.33013	4.81554	4.07716
ENSG00000006282	SPATA20	1252.17	918.153	790.59	1034.99	1027.38	1031.06	1107.95	1203.99	1184.46	1301.63	1651.44	2221.42	805.44	759.81	859.706	1048.52	1407.62	1126.66
ENSG00000006283	CACNA1G	0	1.55961	4.28787	0	0	0	0	0	0	5.88883	21.4817	25.2943	0.93931	0.968543	1.38836	0.626887	0	4.14818
ENSG00000006327	TNFRSF12A	2969.68	2540.48	3711.63	2448.75	2419.33	2904.12	2834.97	4329.28	2836.7	3993.81	7497.45	7377.09	4163.82	3772.88	4474.08	5390.16	6215.59	5752.02
ENSG00000006377	DLX6	0	1.36668	0	3.16358	5.87952	1.34702	0.780281	0	1.049	24.8087	2.44973	8.12568	9.54043	9.37422	3.1217	0	0.959091	6.83032
ENSG00000006432	MAP3K9	823.697	1737.45	1825.73	1101.98	1195.45	1333.99	528.718	378.265	904.45	116.999	104.105	104.063	857.244	1038.11	787.371	1090.33	1054.78	1198.56
ENSG00000006451	RALA	1164.87	1364.98	1570.49	875.44	975.335	1278.57	1402.72	1609.93	1268.58	500.634	540.869	393.991	726.729	901.655	907.406	1117.39	1113.55	1046.76
ENSG00000006453	BAIAP2L1	2736.48	2491.84	3941.23	1842.76	1640.99	1983.04	2326.08	3391.72	2488.16	1478.5	1927.75	2131.04	1917.55	1726.88	1895.09	2248.07	2441.62	2376.36
ENSG00000006459	KDM7A	246.428	488.65	1001.76	215.51	187.179	279.386	62.2311	101.153	321.417	32.3788	69.4185	92.216	65.9287	129.55	53.9147	75	94.4626	47.1826
ENSG00000006468	ETV1	98.3618	167.697	207.56	143.478	291.508	267.791	79.2358	65.7037	245.63	237.023	205.504	479.589	126.288	204.323	91.9578	144.536	60.9217	59.1646
ENSG00000006530	AGK	595.678	719.158	722.074	615.22	567.816	677.066	609.896	432.033	885.564	304.812	301.549	532.396	643.517	724.208	748.113	747.475	731.894	656.008
ENSG00000006534	ALDH3B1	949.31	614.174	404.909	349.938	462.386	455.947	1213.44	1177.67	1057.18	1217.72	1077.22	1221.56	589.21	508.201	680.66	463.798	422.986	583.378
ENSG00000006555	TTC22	101.5	124.615	146.631	69.5131	59.5803	64.9518	116.759	168.698	101.114	1.0834	1.01769	3.77622	44.4571	52.2761	56.3749	49.152	40.4221	39.6576
ENSG00000006576	PHTF2	182.388	312.691	405.73	182.395	573.129	348.454	174.649	101.588	262.261	146.703	181.207	178.397	261.246	318.989	338.756	298.214	177.855	167.925
ENSG00000006606	CCL26	0	0	0	0	0	0	0	0	0	9.19937	4.02112	0.754925	1.94552	0.954919	0	4.46401	2.57121	2.08379
ENSG00000006607	FARP2	831.39	1249.35	1229.69	992.667	1087.32	865.064	544.81	927.152	997.108	493.519	424.844	491.487	578.283	879.29	477.903	644.774	389.616	407.979
ENSG00000006625	GGCT	1264.83	754.055	624.341	1281.19	1283.94	1497.57	2481.65	2427.41	1481.85	876.744	869.986	775.66	1286.27	1219.35	1244.23	970.313	875.113	984.344
ENSG00000006634	DBF4	266.88	279.01	263.014	268.558	528.396	362.338	383.963	197.042	572.485	187.428	142.518	192.665	428.565	526.76	483.944	408.794	314.252	229.141
ENSG00000006638	TBXA2R	2.23845	0.816414	0	0	2.36819	2.33568	0	0	0.823513	6.73367	1.9288	1.17676	0	0	1.71233	1.33959	1.38038	2.31784
ENSG00000006652	IFRD1	930.029	711.617	844.227	836.569	625.743	1085.39	638.377	555.811	1025.84	202.946	817.468	1124.92	389.012	370.494	392.828	444.399	422.947	411.731
ENSG00000006659	LGALS14	0	0.819158	0	0.901066	0	0	0	0	0.853959	0	1.92176	0	0	0.888036	0	0	1.17203	0
ENSG00000006695	COX10	657.698	585.127	590.62	745.085	632.827	755.582	577.728	673.811	615.73	490.605	563.385	724.222	875.722	867.123	906.874	757.482	640.382	626.609
ENSG00000006704	GTF2IRD1	890.243	549.808	773.959	527.658	431.071	637.19	1803.71	2584.87	1009.17	1142.78	1638.19	2201.62	784.326	716.328	1079.09	899.35	1075.84	1025.75
ENSG00000006712	PAF1	1338.15	1084.37	1186.13	1151.07	1229.7	1089.11	1890.59	2743.34	1437.2	4626.83	3480.83	2192.65	3193.79	2888.41	3254.3	3272.84	3820	3099.25
ENSG00000006715	VPS41	618.025	965.752	1272.27	660.444	843.212	833.28	522.188	309.214	1032.14	192.398	232.736	530.908	590.781	554.309	315.361	427.154	253.13	321.292
ENSG00000006740	ARHGAP44	5.66398	1.60787	5.42448	4.55571	1.16526	1.63912	5.71753	1.80158	3.40849	21.8898	6.91508	6.18664	4.56376	4.49052	1.73833	4.08544	3.48953	4.08738
ENSG00000006744	ELAC2	2517.61	2535.14	2100.97	2724.57	2893.45	2465.52	2503.91	3392.87	2787.67	3863.87	3388.11	2946.1	4483.16	4431.38	4582.41	4427.62	4637.27	3920.19
ENSG00000006747	SCIN	8.85444	2.87267	14.4391	35.2369	5.31957	18.2691	19.1909	0	10.1541	15.1688	3.72761	5.63268	8.87721	4.18147	8.74212	15.0389	12.5421	3.68786
ENSG00000006756	ARSD	394.237	430.167	473.51	231.999	222.897	316.222	219.514	243.963	227.749	601.217	492.875	420.357	269.228	149.094	250.782	270.354	349.314	368.15
ENSG00000006757	PNPLA4	820.515	669.285	710.886	749.213	740.564	785.162	983.177	1454.91	750.128	981.268	1253.43	971.897	632.481	642.006	673.262	643.016	667.435	712.057
ENSG00000006831	ADIPOR2	2744.16	3312.16	2802.07	2089.76	3104.38	2268.54	1757.92	1932.45	2843.65	1594.99	1721.93	2334.89	3723.25	3855.22	3575.68	4151.9	3456.36	3919.66
ENSG00000006837	CDKL3	65.9141	52.1777	50.8905	87.0133	55.1847	56.0538	53.7493	55.2746	35.6672	100.302	138.562	104.993	45.449	26.5416	51.8857	18.8015	24.0793	25.5225
ENSG00000007001	UPP2	0	0.639417	1.95756	0	0	0.630205	0	0	0	0	0	0	0	0	0	0	0	1.51327
ENSG00000007038	PRSS21	120.594	62.6596	53.0554	0	1.64186	1.61183	96.6413	43.8289	47.198	3181.23	3006.2	2620.51	784.285	670.423	844.182	647.218	747.794	807.357
ENSG00000007047	MARK4	882.789	1193.99	1785.58	1116.63	1087.65	1008.69	674.868	204.659	1040.4	330.381	337.133	1044.14	409.89	510.065	423.654	449.677	574.197	445.041
ENSG00000007062	PROM1	15.2268	12.6091	10.1258	5.74439	6.68097	16.9953	16.9999	3.53988	8.24104	0	0.889614	0	1.62794	1.44753	1.60376	2.73218	0	3.5097
ENSG00000007080	CCDC124	882.636	706.905	818.169	803.683	909.451	829.303	1485.43	2174.97	778.604	2591.65	2707.63	1748.61	2236.72	1806.19	2034.62	1714.13	2175.64	2266.1
ENSG00000007129	CEACAM21	0	0	0	0	0	0	0	0	0	0	0	0	0	0	0	1.00759	0	0.96412
ENSG00000007168	PAFAH1B1	1724.67	3160.94	3645.55	1885.48	2517.38	1995.57	1152.5	3787.69	1954.69	2164.64	2799.99	2755.27	2416.64	2352.92	2416.9	3487.53	3052.85	3754.18
ENSG00000007171	NOS2	0	0	1.86913	0	0	0	0	0	0.853407	5.7087	0.986274	1.21991	0	0	0	0	2.28182	0
ENSG00000007174	DNAH9	1.22563	1.8365	1.67839	0.691708	0	0.616643	1.23091	6.87378	0	6.078	0	0	0	0	2.02972	2.30757	0	1.26561
ENSG00000007202	KIAA0100	4283.68	4262.73	4457.62	4997.59	5393.89	4626.48	6831.37	8355.08	5330.41	4161.5	6198.74	6212.85	4688.73	5059.63	4959.99	4048.73	5051.29	4426.11
ENSG00000007216	SLC13A2	0.921183	0	0	0	0	0	0.963591	0	0	0	0	0	0	0	0	0	0	0
ENSG00000007237	GAS7	1.01124	4.33193	0	1.21651	1.13999	2.06233	12.8504	0	5.78543	11.4935	5.24947	13.095	12.9587	9.41433	12.4087	7.71895	3.63979	4.97684
ENSG00000007255	TRAPPC6A	312.464	100.629	88.961	245.217	151.67	243.178	598.99	554.61	295.051	462.624	551.809	594.746	85.1643	51.9279	114.004	43.3878	42.059	60.4645
ENSG00000007264	MATK	0	1.16115	1.00245	1.93972	2.63361	1.14921	0	0	4.60262	0	0.333412	0	2.92541	3.71348	0.957163	3.45563	2.78564	1.70836
ENSG00000007312	CD79B	0	0	0	0	0	0	0	0	0.886468	0	0	0	0	0	0	0	2.19671	0
ENSG00000007314	SCN4A	0	0	0	0	0	0	0	0	0	0	0	0	0	0	0	5.01433	0	0
ENSG00000007341	ST7L	315.314	199.863	234.279	285.794	254.543	292.809	289.994	242.585	285.602	627.279	647.135	505.301	214.931	252.972	235.44	276.598	200.224	285.185
ENSG00000007372	PAX6	3.81742	0	1.89564	1.84125	1.91742	2.5088	0	3.57649	1.25832	0	0	1.23822	0.915343	0.900474	0	0	0	3.94425
ENSG00000007376	RPUSD1	930.426	535.631	656.478	647.618	797.91	711.406	2057.16	2498.68	1586.42	1937.56	2078.15	1660.26	1930.83	1758.38	1546.24	1470.61	1783.18	1601.53
ENSG00000007384	RHBDF1	745.206	567.377	701.544	788.978	417.613	487.879	712.212	724.007	571.366	548.49	1076.68	1340.31	295.442	194.835	250.664	411.136	481.404	478.747
ENSG00000007392	LUC7L	733.603	472.991	507.663	701.454	529.758	493.262	789.025	736.12	480.083	1095.31	802.975	749.173	726.709	640.807	891.55	598.702	731.207	793.656
ENSG00000007402	CACNA2D2	14.9709	28.9431	10.5909	20.1421	48.5743	16.291	32.6709	24.2556	60.4884	10.3675	10.4126	11.5785	9.11934	12.5431	12.1973	12.8432	14.2475	20.1218
ENSG00000007516	BAIAP3	0.524288	0	0.51756	21.2705	0	2.9857	15.3985	5.08795	20.4168	11.6399	2.21794	0	3.15537	11.9874	7.23362	7.82662	26.8135	17.317
ENSG00000007520	TSR3	1051.22	873.164	923.125	774.849	781.26	916.636	1294.17	2348.06	639.807	1671.45	1788.9	1113.81	1581.82	1350.98	1293.42	1302.8	1534.12	1579.42
ENSG00000007541	PIGQ	549.378	449.106	385.102	574.728	499.868	562.075	1070.9	1039.42	533.61	1542.89	1502.42	1386.28	630.773	585.775	639.505	504.564	676.458	703.15
ENSG00000007545	CRAMP1	387.961	537.393	671.866	684.155	597.963	391.823	233.957	172.898	720.472	144.284	178.607	324.04	592.204	668.572	429.312	458.213	383.115	391.755
ENSG00000007866	TEAD3	849.466	869.135	890.146	926.707	809.12	763.203	994.48	808.03	1033.88	1071.8	1244.44	1688.93	954.341	860.9	1019.29	1027.72	1080.81	999.061
ENSG00000007923	DNAJC11	2097.19	1861.93	1660.1	2397.11	2383.89	2382.31	2219.64	1534.61	2381.26	1708.89	2101.78	2391.44	3759.13	3886.24	3899.15	3509.12	3457.02	3121.86
ENSG00000007933	FMO3	0	4.96462	5.51263	1.13224	1.55136	2.03164	3.46812	6.41322	10.7801	0	5.01684	5.92907	2.67095	0.391994	6.68637	0	2.96297	0
ENSG00000007944	MYLIP	60.3342	37.71	35.9116	101.806	77.4419	52.4219	137.381	60.5253	155.136	68.0856	141.678	173.562	121.105	102.907	121.386	111.273	78.134	94.4264
ENSG00000007952	NOX1	0.86079	0.751092	2.56287	6.63974	4.50687	7.40273	2.57393	3.23286	3.51636	7.27934	0.897898	0	4.1244	5.68067	7.31053	1.84908	1.05377	1.77757
ENSG00000007968	E2F2	41.9139	21.0917	0.923073	22.8347	53.5894	11.1901	118.132	193.63	76.9189	237.058	151.873	35.0045	288.377	394.155	355.149	171.229	159.823	154.484
ENSG00000008018	PSMB1	3428.14	2957.85	2879.71	3009.72	2817.6	3038.55	4322.32	6233.16	2417.32	12919.9	11263.1	6656.19	5190.18	4235.5	5072.18	4877.06	5326.61	6012.94
ENSG00000008056	SYN1	2.09751	0	0.792029	0	0	2.42438	2.06956	0	1.9283	22.4263	6.49471	5.4689	2.04102	8.02319	4.00874	2.47913	2.40716	2.19284
ENSG00000008083	JARID2	869.104	1387.98	1891.52	790.448	956.475	1062.8	196.355	167.441	470.65	147.47	165.833	321.602	446.333	516.682	433.343	552.194	484.067	436.076
ENSG00000008086	CDKL5	98.8362	152.699	182.111	162.974	190.108	216.946	68.5378	31.5587	100.343	38.2226	72.6755	92.0458	99.3976	85.0335	39.4572	50.827	73.2224	68.6757
ENSG00000008118	CAMK1G	14.2843	39.1808	25.3152	22.7927	11.7711	5.20623	0	0	1.83267	0	0	0	8.24862	8.92178	3.12257	17.2432	9.46223	15.0263
ENSG00000008128	CDK11A	420.604	400.744	537.351	522.192	378.062	327.329	455.16	496.802	471.848	544.429	521.738	596.301	487.772	430.564	400.095	438.62	488.46	528.555
ENSG00000008130	NADK	1356.04	1180.25	1273.26	1405.3	1246.78	1225.41	1749.47	1493.54	2068.56	1831.39	1976.08	2385.9	1803.09	1743.93	1708.85	1458.24	1548.74	1869.26
ENSG00000008226	DLEC1	3.30296	34.4823	13.386	7.19255	0	4.74362	0.671158	16.3885	6.80468	0	7.37282	5.83527	1.32224	4.15	0	2.32083	7.01367	0
ENSG00000008256	CYTH3	441.952	641.139	822.812	343.756	525.194	401.18	369.934	297.354	768.917	145.052	236.716	316.039	432.657	428.308	414.5	561.78	523.323	608.264
ENSG00000008277	ADAM22	3.76751	1.6394	4.66341	2.72082	0	2.42294	1.88254	5.3524	3.41621	7.99986	0.985192	0	1.79828	0.884805	3.54411	0	0	2.90853
ENSG00000008282	SYPL1	2850.49	3093.2	2181.67	3928.41	3881.87	6167.79	1992.26	1674.6	2671.44	1090.9	758.812	902.922	2318.68	2599.57	2375.31	2072.28	1679.3	1880.84
ENSG00000008283	CYB561	1684.3	1512.64	948.261	1724.05	1979.58	1611.05	2936.07	3709.65	2906.24	2804.83	2540.32	2167.48	2347.61	2162.38	2099.36	2001.67	2080.19	1916.73
ENSG00000008294	SPAG9	1384.85	2519.05	3551.18	1285.19	1661.78	1567.3	518.649	348.385	1217.71	375.554	625.75	1461.51	892.681	955.636	798.643	1092.67	1126.8	967.072
ENSG00000008300	CELSR3	714.614	501.825	484.261	1296.07	1035.15	979.646	1164.99	899.213	1258.02	1465.94	1713.65	1853.17	769.708	692.314	731.545	672.051	745.869	733.645
ENSG00000008311	AASS	37.6816	55.3429	45.1209	16.3006	44.6385	25.3408	12.9582	14.4348	24.3661	25.6639	8.43735	9.85794	64.901	53.8181	64.828	90.6786	84.2483	76.5502
ENSG00000008323	PLEKHG6	42.88	21.6144	34.2735	19.5744	21.806	52.5855	45.7883	24.0771	28.2409	6.7347	49.8629	23.5238	132.431	157.014	98.7798	53.9116	94.4399	75.6094
ENSG00000008324	SS18L2	405.667	296.052	253.506	254.421	241.296	255.922	491.895	625.088	223.896	472.642	408.632	248.711	348.802	363.363	345.071	320.206	359.377	316.066
ENSG00000008382	MPND	79.0777	66.5894	63.7742	64.4285	68.3278	62.3372	195.999	370.676	104.693	254.205	146.336	115.13	104.206	99.5306	110.651	91.5598	127.814	143.792
ENSG00000008394	MGST1	5724.33	4951.47	3931.05	5409.72	5862.6	6586.94	7126.62	7625.03	6152.08	5998.95	5478.67	6419.46	9900.2	9736.78	9857.84	11801.5	11196.6	10057
ENSG00000008405	CRY1	88.8095	199.859	170.834	101.525	140.679	142.496	161.797	164.414	219.338	68.4827	136.181	213.891	455.723	401.931	426.669	430.342	354.108	295.679
ENSG00000008438	PGLYRP1	0.931208	0	0	0	0	0	0	0	0.856469	0	0.960711	2.42846	0	1.78202	0.890313	1.02842	0	0
ENSG00000008441	NFIX	651.552	1134.99	1030.48	1520.7	1595.21	1581.05	368.175	283.747	885.724	692.446	610.602	1047.94	1275.02	1505.18	1142.56	1180.26	1068.07	779.974
ENSG00000008513	ST3GAL1	1549.97	1919.13	1558.95	904.514	1502	1034.21	760.087	1105.88	1492.38	888.448	980.826	1288.53	1773.89	1732.92	1704.99	2111.38	1838.79	1612.49
ENSG00000008516	MMP25	13.1856	12.191	6.02382	11.3627	9.9763	8.73615	6.18419	3.1247	17.2958	3.21064	1.87791	3.25841	3.38222	3.32372	9.5232	3.83608	16.0884	27.6492
ENSG00000008517	IL32	14.3387	3.86515	6.17359	27.8922	0	5.96492	5.56299	0	5.05708	87.5565	37.2299	38.8772	39.3843	22.3545	26.5924	118.949	223.213	148.321
ENSG00000008710	PKD1	975.851	1168.55	1417.3	1534.29	901.357	819.376	645.108	270.842	963.712	384.1	985.317	2266.46	768.159	944.796	646.729	555.172	573.155	628.468
ENSG00000008735	MAPK8IP2	168.501	136.113	172.564	42.618	30.7956	34.7304	127.006	103.364	87.0924	26.2862	16.7291	44.6139	47.6655	30.0975	31.0136	65.3745	66.4141	65.9319
ENSG00000008838	MED24	3598.28	3659.99	3101.48	3998.36	5371.83	4583.96	2081.85	3719.61	2759.16	4106.43	8826.51	11009.5	6522.48	6557.28	7133.83	9233.6	10213.3	9811.3
ENSG00000008853	RHOBTB2	745.936	789.086	561.557	981.221	1548.97	813.607	1412.41	1142.75	2022.72	1275.68	1294.56	626.292	3550.45	3329.97	3767.11	2946.13	2595.45	3043.02
ENSG00000008869	HEATR5B	628.551	1228.78	901.675	820.412	1098	844.265	558.603	218.353	857.954	60.7067	92.2638	163.79	189.378	262.576	151.69	278.137	202.114	230.345
ENSG00000008952	SEC62	1172.57	1816.58	2159.29	1426.92	1484.72	1800.13	664.08	748.886	1510.84	896.809	787.664	1230.86	1199.69	1425.17	1179.68	1361.37	1090.94	1088.88
ENSG00000008988	RPS20	23260.2	16485.3	17637.3	18343.5	13176.5	17152.9	42624.9	63666.3	19798.8	40453.5	46835.9	39407.4	23981.8	20373	21475.4	22565.8	20625.3	24163.9
ENSG00000009307	CSDE1	11392.8	14870.2	15838.4	12249	12527.6	15130.5	7994.63	8806	11399	5755.89	6532.14	8746.97	9621.27	10587.4	11179.7	11157.1	11892.9	10856.4
ENSG00000009335	UBE3C	2512.68	3990.98	4481.11	2869.97	3278.8	3344.55	2413.74	1898.79	4835.75	1938.17	1950	2620.01	3019.78	3601.82	3212.03	3270.96	3716.62	3239.55
ENSG00000009413	REV3L	384.363	454.531	442.993	554.081	490.254	666.708	280.759	127.702	368.014	131.944	103.167	213.324	179.109	223.622	166.086	258.848	152.453	257.337
ENSG00000009694	TENM1	0	0	0	0	0	0	0	0	0	4.57443	0	0	2.697	0	0	0	0	0
ENSG00000009724	MASP2	30.972	50.704	35.7984	53.2729	48.2134	33.1844	19.709	4.94169	35.1915	40.6763	8.02919	8.13876	33.2569	16.047	14.1047	22.3267	13.8692	27.0624
ENSG00000009765	IYD	4.76584	1.56725	0.746718	0.347023	0	3.24914	8.83352	0	0	0	0	0	0.395585	2.95337	2.80802	0.384201	3.67478	0
ENSG00000009780	FAM76A	214.552	213.29	180.031	196.613	271.94	232.194	157.255	184.026	217.186	79.5713	136.834	76.7884	116.465	162.079	127.647	220.196	178.209	155.055
ENSG00000009790	TRAF3IP3	216.744	218.525	20.4758	154.805	98.9026	20.4609	52.4563	0	51.8878	10.9041	0.682756	0	43.7623	29.7349	23.2061	84.8987	24.4478	32.5053
ENSG00000009830	POMT2	738.981	964.268	879.252	816.776	1183.07	757.873	881.775	1330.05	1403.36	630.094	662.507	724.71	769.295	839.468	783.582	732.781	879.128	984.761
ENSG00000009844	VTA1	864.652	1139.2	1119.83	1017.17	930.736	1214.4	478.096	271.553	550.272	285.492	260.514	363.879	783.216	886.215	774.541	873.531	650.72	735.19
ENSG00000009950	MLXIPL	1.15344	4.66939	0	0	1.82503	0.997534	38.1114	13.4651	29.356	15.141	13.1058	25.8619	10.3473	8.80782	27.8887	3.25107	4.7168	2.15832
ENSG00000009954	BAZ1B	1814.87	2615.44	2750.11	2085.27	2615.38	2300.93	1875.06	1727.97	3683.37	1642.88	1782.93	2136.23	2737.64	3325.91	2560.18	2500.31	2368.66	2100.33
ENSG00000010017	RANBP9	798.6	857.449	899.938	1028.28	865.848	851.948	628.546	214.994	677.685	386.693	397.293	898.349	1101.85	1020.56	1122.96	1207.46	1068.94	953.73
ENSG00000010030	ETV7	9.87716	0.85438	3.88554	16.3969	4.17727	7.76176	23.6273	16.3591	13.3789	21.1411	9.00772	1.26827	46.0348	14.4889	24.482	111.246	40.5409	62.7808
ENSG00000010072	SPRTN	154.563	193.93	210.838	148.021	332.748	237.751	181.185	265.583	378.489	97.5651	79.8869	147.601	267.518	429.015	262.414	301.397	323.016	311.275
ENSG00000010165	METTL13	728.505	667.792	793.917	777.433	697.444	711.049	1135.56	1783.27	841.597	1304.58	1453.28	795.641	1568.57	1813.98	1738.42	1773.25	1757.55	1478.55
ENSG00000010219	DYRK4	457.277	353.186	366.558	381.579	326.038	421.279	490.009	897.907	321.527	630.967	714	582.617	608.064	526.77	689.001	633.031	830.25	737.911
ENSG00000010244	ZNF207	4787.59	5949.28	6706.12	5195.45	4856.99	5692.27	4417.04	2281.54	3809.49	2766.1	2642.96	4182.8	4723.74	4848.97	4858.63	5192.88	4968.44	3980.87
ENSG00000010256	UQCRC1	10488.8	9152.26	9215.29	9115.84	11689.8	10095	8605.7	15500.3	6559.08	15234.9	16424.9	10995.6	10319.7	8653.69	11019.1	8647.67	8868.7	8695.65
ENSG00000010270	STARD3NL	503.181	576.551	621.873	349.436	467.761	431.685	525.201	468.177	563.404	496.657	465.646	545.026	589.737	571.09	549.028	752.024	793.773	696.583
ENSG00000010278	CD9	3487.04	4340.55	5083.92	3253.15	4195.56	4529.21	4016.38	2869.54	3339.59	999.088	1044.32	1187.96	5716.25	5005.57	5845.79	4963.44	4632.92	5428.33
ENSG00000010282	HHATL	0	0	1.83766	0	1.7	0	0.897936	0	1.32663	0	0	0	0	0	0	0	0	0.960558
ENSG00000010292	NCAPD2	1521.66	1030.63	1160.51	1432.41	1851.32	1640.48	1833.18	1298.12	1967.04	2562.41	1971.33	1018.45	7748.46	8483.05	8195.28	6230.95	6174.79	5107.98
ENSG00000010295	IFFO1	9.04341	2.96319	11.767	8.24163	3.95517	0	4.5007	2.11311	4.11726	10.9002	3.53234	5.11439	4.86798	4.27098	4.29773	1.56319	5.55908	4.67639
ENSG00000010310	GIPR	15.863	6.90312	40.7375	9.67938	8.42661	21.9605	10.0894	176.678	14.9006	27.8239	6.06015	21.0189	2.66244	10.515	5.1482	5.31937	12.0573	21.0684
ENSG00000010318	PHF7	48.6441	70.4477	60.58	34.694	65.0253	41.5443	46.679	70.2437	86.2307	61.5245	34.5964	88.0713	44.6888	24.5377	38.7699	28.311	24.7033	30.9123
ENSG00000010319	SEMA3G	0	0	0	0.758124	0	0	0	0	0.714203	10.4912	37.8379	40.7984	0.752144	0	15.6005	0	0	0
ENSG00000010322	NISCH	846.363	1109.85	1220.53	1326.62	1313.44	948.181	927.525	687.413	1205.37	983.634	983.092	1145.94	856.457	756.251	818.98	695.531	767.851	727.399
ENSG00000010327	STAB1	0	0	0.293479	0	0	0	0	0	0	1.77884	2.98332	0.685224	0.507437	2.66099	1.40589	1.53512	1.74595	2.90112
ENSG00000010361	FUZ	15.2216	6.18572	6.48141	20.8543	15.0372	22.563	29.9491	52.1549	22.8911	56.8146	28.0897	26.7372	6.79221	6.71897	10.1704	19.086	10.2933	7.47331
ENSG00000010379	SLC6A13	2.21234	0.798146	6.06557	3.51945	5.31128	1.93961	2.76382	0.900526	5.80248	7.54267	6.01502	0	3.43359	1.72781	0	0.9899	1.13126	7.35093
ENSG00000010404	IDS	452.386	672.865	882.644	331.02	422.874	355.114	223.883	556.149	338.782	1122.81	1224.52	1137.91	543.97	449.251	478.807	737.866	595.248	621.201
ENSG00000010438	PRSS3	0.675693	1.47125	1.66623	0	0	0	2.00283	2.46494	7.137	0	0	0	0	0.644983	0.644627	0	0	1.16397
ENSG00000010539	ZNF200	184.898	199.664	229.609	164.859	200.559	183.307	93.4258	52.1831	135.378	122.504	170.251	182.734	178.211	199.374	155.219	236.663	212.935	316.92
ENSG00000010610	CD4	0.582155	0	1.13876	0	0	0.926809	0	0	0	0	0	0	0	1.01942	0	0	0	0
ENSG00000010626	LRRC23	90.4787	64.324	53.0372	78.4193	57.4984	80.7839	145.755	244.467	92.6133	306.476	239.738	292.658	105.802	75.4099	117.715	94.6427	106.501	116.258
ENSG00000010671	BTK	0	0	0	0	1.20335	0	0	0	0.87288	0	0	0	0	0	0	0	0	0
ENSG00000010704	HFE	72.8424	127.067	39.1764	113.335	139.044	100.486	34.5051	36.5604	79.2478	56.8477	54.4814	48.3316	150.578	200.563	85.4185	208.85	159.906	162.262
ENSG00000010803	SCMH1	450.835	429.817	480.846	520.099	391.044	535.894	550.754	439.029	615.309	249.025	429.433	428.441	232.978	329.243	252.604	238.014	277.859	299.005
ENSG00000010810	FYN	382.273	623.786	662.059	319.336	256.047	283.694	84.583	58.8068	194.581	56.3953	242.873	317.705	52.593	70.4199	57.9479	97.1027	90.7697	127.105
ENSG00000010818	HIVEP2	1010.23	1669.84	1801.92	1616.95	1951.13	1876.55	205.737	210.507	1039.99	142.419	149.002	291.727	669.897	869.051	459.273	1059.2	838.296	861.495
ENSG00000011007	ELOA	1244.75	1806.95	2160.17	1636.56	1606.34	1902.04	956.839	1008.74	1464.34	1433.31	1449.4	1500.2	2779.32	3154.57	3029.82	3457.99	3352.84	3197.6
ENSG00000011009	LYPLA2	2081.58	1697.13	1512.89	1970.8	1615.23	1712.83	2682.69	2590.13	1728.88	3516.96	3485.25	2868.18	2879.14	2380.72	3012.95	2888.96	3496.41	3287.45
ENSG00000011021	CLCN6	283.359	373.926	357.07	321.847	535.725	303.816	295.468	255.493	591.804	249.1	346.271	421.564	328.281	315.175	271.904	426.284	382.044	363.293
ENSG00000011028	MRC2	248.014	137.699	91.1952	2312.49	974.421	1020.28	878.162	682.102	798.315	5508.61	8332.11	11495.4	1756.26	1316.82	1593.63	1149.74	1148.54	984.552
ENSG00000011052	NME1-NME2	386.454	249.937	298.235	238.135	457.637	147.809	312.787	375.036	330.449	142.048	313.1	323.514	262.677	394.918	444.381	246.307	204.32	446.291
ENSG00000011083	SLC6A7	4.90009	0	0	0	0	0	0	0	0	0	0	0	7.81222	0	0	0	0	1.28456
ENSG00000011105	TSPAN9	334.764	305.935	403.79	648.064	548.145	418.739	424.442	359.442	528.889	1662	2177.77	2258.69	1314.85	1185.66	1147.75	1609.47	1916.03	1877.5
ENSG00000011114	BTBD7	556.27	843.985	814.886	527.06	583.903	706.059	346.257	223.953	1053.66	173.38	205.845	254.35	386.45	419.116	329.074	402.377	411.678	364.454
ENSG00000011132	APBA3	218.35	194.866	257.934	276.915	265.582	225.058	253.968	252.369	259.908	195.07	279.125	328.714	149.449	191.299	204.421	207.068	266.708	275.378
ENSG00000011143	MKS1	214.625	233.569	212.864	286.201	369.002	309.517	272.528	375.301	280.625	265.774	353.776	463.749	409.44	358.617	361.807	344.175	357.456	386.161
ENSG00000011198	ABHD5	801.013	1253.91	1705.73	583.235	878.197	771.366	794.739	815.288	811.923	399.193	456.013	578.513	582.548	625.651	619.996	613.905	599.963	619.994
ENSG00000011243	AKAP8L	1154.83	1067.49	1153.14	1248.27	1007.88	1072.84	1894.05	1972.29	1198.03	2442.1	2066.23	2444.56	1488.92	1330.05	1561.04	1576.51	1762.89	1631
ENSG00000011258	MBTD1	215.7	337.653	314.719	367.641	376.151	411.706	136.813	41.5801	257.743	49.066	34.0696	122.837	90.8218	134.847	116.74	80.0174	93.0044	54.4044
ENSG00000011260	UTP18	1255.03	1150.41	1219.47	1096.54	1033.89	1101.83	1647.58	2146.85	889.813	1654.92	1839.12	1188.44	1155.37	1124.21	986.444	991.491	863.668	939.025
ENSG00000011275	RNF216	811.822	930.514	1141.57	1155.94	1083.41	1066.19	1212.49	928.817	1780.71	846.314	1095.72	1784	967.879	1001.13	932.607	943.349	1054.48	931.41
ENSG00000011295	TTC19	1602.09	1579.75	1499.94	1307.21	1193.15	1441.66	1548.33	1224.14	1079.73	976.575	1115.52	1346.14	805.179	717.713	836.851	792.284	692.978	748.725
ENSG00000011304	PTBP1	4145.92	4556.51	5502.22	4771.97	5445.21	4750.53	4612.21	4628.85	5258.16	6007.66	5615.08	5267.12	8635.92	10904.7	8780.49	9017.18	8902.97	7155.5
ENSG00000011332	DPF1	19.2105	26.9329	23.1727	8.57581	45.6889	18.4771	36.1307	52.8582	48.0187	47.2023	56.4815	56.0436	78.7202	61.7951	63.2332	70.29	86.6262	66.1329
ENSG00000011347	SYT7	524.735	790.752	1971.67	332.675	390.269	702.713	96.6118	101.767	182.396	80.6934	90.4103	185.23	43.1698	93.8031	81.7794	24.876	80.479	112.202
ENSG00000011376	LARS2	651.203	701.702	557.672	1003.17	898.209	1032.99	763.912	560.757	746.937	858.125	804.61	663.639	1774.78	1873.36	1772.42	1799.46	1669.66	1748.56
ENSG00000011405	PIK3C2A	471.063	917.763	1276.68	624.762	1259.55	1040.11	157.128	75.223	952.455	114.341	104.689	233.872	273.89	485.139	224.874	311.64	350.756	362.382
ENSG00000011422	PLAUR	3747.57	3766.99	4509.08	2061.74	1622.07	1291.06	1402.31	1835.31	1403.71	2706.56	4096.06	3791.83	2202.45	1933.37	2171.05	3172.56	3693.83	2646.15
ENSG00000011426	ANLN	790.941	396.754	63.3099	276.512	1100.41	425.349	1240.35	747.96	1277.18	900.623	570.421	104.824	2439.14	2837.89	2147.31	2863.67	2193.41	2130.32
ENSG00000011451	WIZ	1076.97	1056.55	1379.53	1069.3	1044.45	1105.12	1073.25	746.599	1015.19	1222.32	1134.82	1421.54	1371.2	1328.45	1244.53	1266.09	1365.77	1267.36
ENSG00000011454	RABGAP1	1778.11	2744.23	2954.49	2470.47	2752.4	2508.67	1337.05	938.049	2080.34	738.177	855.288	1201.21	778.779	901.748	791.538	496.312	484.711	492.546
ENSG00000011465	DCN	1744.61	1180.85	753.301	1253.17	3938.83	4072.65	537.767	369.497	264.241	645.902	428.707	975.917	1056.26	856.884	824.978	1856.8	1325.54	1862.42
ENSG00000011478	QPCTL	573.523	481.681	421.614	299.183	563.329	286.568	458.589	1010.92	435.677	1482.87	1584.29	1593.5	856.794	748.288	974.144	777.421	930.759	883.552
ENSG00000011485	PPP5C	4085.26	3655.29	3455.63	3350.34	3223.86	3552.16	4086.26	3620.71	3637.13	4504.66	4614.75	6891.22	5076.09	4789.81	5218.6	5368.67	5120.41	5437.47
ENSG00000011523	CEP68	369.687	427.041	514.722	454.603	582.307	492.311	375.342	352.158	462.731	298.018	163.718	225.764	116.578	179.413	181.793	152.199	153.725	169.801
ENSG00000011566	MAP4K3	342.761	639.48	571.115	550.352	477.611	767.201	182.807	101.33	385.576	22.6715	45.722	205.598	113.191	129.252	122.902	179.086	149.499	95.138
ENSG00000011590	ZBTB32	2.68271	4.89216	1.33223	6.33026	2.00906	9.31953	5.12802	28.4322	17.6262	6.11668	3.72768	12.9996	10.4116	5.55474	0.422369	0.551208	4.09134	2.64398
ENSG00000011638	TMEM159	1119.61	959.015	1372.88	948.22	954.647	891.093	690.518	577.99	702.262	272.402	347.845	736.853	279.531	271.74	375.873	335.261	325.06	368.452
ENSG00000011677	GABRA3	0	0	0	0	0	0	0	0	0	5.87107	0	0.925781	0	0.672131	0	1.75189	4.35454	0.736291
ENSG00000012048	BRCA1	233.267	102.459	61.9484	153.013	407.188	180.656	270.527	246.371	192.598	432.492	247.071	137.164	657.147	824.611	635.553	486.421	627.097	500.904
ENSG00000012061	ERCC1	4952.07	4661.65	5968.75	2020.45	2516.44	2694.78	2708.84	5352.71	1983.99	9374.12	16970.2	13130.7	2983.58	2627.84	3206.91	5362.6	6021.07	6126.33
ENSG00000012124	CD22	16.8471	24.1651	55.608	10.9586	18.5264	24.7545	6.38818	7.83139	21.4184	41.1874	21.2275	16.128	11.4429	20.3156	9.33693	31.5499	23.3152	25.1046
ENSG00000012171	SEMA3B	189.499	113.008	128.979	72.8673	71.9087	66.3506	239.642	344.947	329.613	336.369	310.828	270.384	88.2926	63.4412	85.694	181.897	280.961	213.652
ENSG00000012174	MBTPS2	419.783	696.934	732.169	614.941	612.497	802.028	225.404	93.9569	497.962	262.893	189.687	502.561	325.937	381.078	336.567	362.128	263.757	287.732
ENSG00000012211	PRICKLE3	466.696	408.346	347.463	548.097	493.434	433.54	396.775	250.157	425.211	123.338	160.824	320.694	398.396	470.063	408.692	299.896	392.317	417.165
ENSG00000012223	LTF	21.2986	6.19408	4.8151	14.185	2.75097	0	21.8282	0	0	54.6876	24.4859	2.72604	0	0	0.991965	0	0	0
ENSG00000012232	EXTL3	1360.85	2139.13	2801.46	2024.02	1846.92	1513.76	669.668	839.283	1031.12	1477.89	1380.11	1296.11	2056.58	2201.78	2271.29	2823.73	2284.26	2160.18
ENSG00000012504	NR1H4	0	1.37153	0	0	0	0.660955	0	0	0	0	0	4.50143	1.53848	1.36821	6.91405	2.48507	3.41535	4.30522
ENSG00000012660	ELOVL5	1964.4	1729.28	1605.15	1504.95	1714.73	1885.16	1471.3	1227.23	1670.44	2222.93	1667.82	2462.99	1581.28	1698.85	1607.19	1838.53	1995.29	1700.64
ENSG00000012817	KDM5D	1.77104	4.38533	1.99759	1.71439	4.78597	1.74742	0	0	2.25053	0.4183	0	0.298547	1.9367	0	0	0	2.2211	0.474614
ENSG00000012822	CALCOCO1	872.859	1104	1137.63	1372.99	953.05	896.038	811.47	476.154	718.778	829.605	930	1799.95	378.284	497.257	506.409	578.881	620.354	509.454
ENSG00000012963	UBR7	511.478	606.636	424.53	471.923	739.628	514.707	649.707	664.433	684.839	537.917	334.591	287.204	833.303	973.115	1036.8	947.066	747.492	762.502
ENSG00000012983	MAP4K5	651.824	976.302	909.425	712.613	940.097	1072.28	587.351	282.15	916.408	126.318	141.52	262.11	438.048	527.06	345.295	458.222	390.864	426.848
ENSG00000013016	EHD3	12.2375	18.0358	24.3095	23.3969	34.4639	19.3891	30.0759	39.1184	27.3341	60.4465	37.4558	67.6961	71.9665	52.1847	47.8627	55.3475	64.169	55.2763
ENSG00000013275	PSMC4	2985.74	2929.42	3299.93	2683.74	2627.76	2430.55	4197.81	6667.13	2656.19	9411.39	8162.8	5771.54	5898.86	5905.18	6532.83	6935.93	7559.32	6630.31
ENSG00000013288	MAN2B2	632.026	902.068	1020.26	637.374	679.86	645.938	729.159	815.931	802.175	448.908	454.717	547.899	398.698	377.033	408.72	470.482	410.666	501.655
ENSG00000013293	SLC7A14	7.23996	0.523502	7.31391	3.8054	14.5432	3.44507	5.90848	0.43686	23.3896	0.426481	0	5.12554	0.115162	10.4001	10.4501	8.20074	0.145797	15.1992
ENSG00000013297	CLDN11	0	4.95665	1.45493	0.709658	0.9536	0.627661	0.741478	0	11.5756	5.59783	2.28223	6.09878	1.41391	0	1.56884	10.2946	0	2.94027
ENSG00000013306	SLC25A39	5199.6	3807.72	3914.56	4522.28	3902.27	4254.18	7038.59	9294.35	4654.52	6585.31	7245.35	5386.61	6745.94	6068.39	6968.7	6059.57	7207.48	6425.71
ENSG00000013364	MVP	4426.34	4791.18	4878.53	3060.27	3495.15	3370.28	4172.23	3402.55	2995.58	6729.2	5723.52	5300.18	3076.97	2338.22	3025.56	4605.44	5978.77	5504.14
ENSG00000013374	NUB1	1057.8	1540.6	1625.29	1049.09	1164.39	1220.44	1232.93	1173.06	1464.5	893.177	1053.22	1103.86	1240.69	1506.16	1589.84	1750.16	1254.31	1377.45
ENSG00000013375	PGM3	565.255	1160.27	1024.06	448.708	523.766	674.319	189.353	743.346	575.179	490.618	611.388	438.068	584.913	813.339	715.831	1170.87	1260.75	1011.02
ENSG00000013392	RWDD2A	55.5175	43.6455	43.9455	62.697	45.4378	48.4832	90.1566	72.7613	60.6625	100.254	134.656	135.397	39.5999	41.6203	71.8116	45.3291	47.0395	51.4142
ENSG00000013441	CLK1	1839.26	1365.66	1218.1	1848.38	1002.32	1616.99	1695.42	892.255	836.618	631.224	630.647	729.616	333.056	234.238	301.093	389.246	232.905	275.933
ENSG00000013503	POLR3B	389.282	500.395	411.774	509.172	401.399	490.825	327.522	351.773	362.674	221.142	249.389	269.961	737.767	758.814	688.333	785.013	688.385	648.385
ENSG00000013523	ANGEL1	749.42	806.751	856.195	1071.88	1257.2	1064.38	1232.18	976.709	1841.01	282.972	543.303	917.707	552.937	721.601	559.855	655.242	604.688	602.067
ENSG00000013561	RNF14	1558.63	2303.44	2443	1613.53	1988.05	2319.83	850.752	554.76	1320.23	395.456	619.891	1238.81	1014.94	1226.21	894.994	1161.77	1161.6	1202.49
ENSG00000013563	DNASE1L1	949.959	843.283	912.548	456.239	599.499	590.846	598.062	505.809	630.058	553.6	647.199	974.015	590.229	706.467	607.382	1054.65	1535.76	1344.41
ENSG00000013573	DDX11	1074.61	847.877	650.743	1497.75	1335.14	1002.95	1199.82	900.749	1095.38	1041.64	1289.01	978.287	2307.41	2381.64	2231.98	1916.38	2255.23	1917.16
ENSG00000013583	HEBP1	960.16	661.687	805.929	608.71	636.105	768.71	992.453	1299.9	598.006	994.376	1239.14	1345.91	957.6	982.887	1127.96	994.006	1115.88	965.708
ENSG00000013588	GPRC5A	9427.03	17072.1	14555.7	3300.71	5048.93	4049.04	7471.12	9002.11	10434.3	3224.44	3212.16	2361.67	12244.6	13382.2	14879.5	20318.7	18220	20821.1
ENSG00000013619	MAMLD1	239.991	185.321	175.939	136.466	261.947	145.342	204.724	174.159	352.698	260.642	328.098	915.695	116.111	156.678	144.061	141.249	168.477	150.106
ENSG00000013725	CD6	0.671695	1.92208	5.50428	4.77729	0	2.86989	0	0	6.61716	5.72304	3.33056	2.67038	1.18331	8.20483	1.74624	0	0	1.7231
ENSG00000013810	TACC3	673.583	204.31	129.167	409.205	542.445	382.755	1515.99	1766.09	725.734	6355.48	4251.91	916.268	4813.19	4083.58	4464.6	3863.66	4106.13	3956.37
ENSG00000014123	UFL1	356.921	539.346	560.094	395.34	457.455	648.91	107.274	26.8627	290.677	125.561	133.444	184.936	174.939	231.828	221.92	201.35	198.107	175.68
ENSG00000014138	POLA2	183.83	178.098	40.2656	116.839	236.222	147.919	325.428	686.137	125.099	1495.25	765.502	202.752	919.488	970.396	977.353	995.065	998.054	800.937
ENSG00000014164	ZC3H3	375.509	375.516	458.729	357.374	336.84	337.875	331.665	269.898	306.212	293.469	394.762	392.155	477.627	517.603	447.504	465.55	587.499	488.73
ENSG00000014216	CAPN1	8257.23	10598.5	10329	7899.79	9575.95	8074.03	8359.44	7673.37	8117.28	2312.91	1884.89	2028.1	7669.76	7591.03	8414.69	8468.49	10292.8	9036.38
ENSG00000014257	ACPP	24.0051	13.071	1.24913	27.3027	22.2892	29.0364	96.1221	75.04	73.1259	28.3822	14.2244	10.6587	8.24913	13.8016	7.67355	9.73802	6.01004	8.50761
ENSG00000014641	MDH1	4919.17	3479.45	2845.47	4483.45	4508.93	5215.81	6072.01	4606.18	3211.62	3773.87	3921.95	2739.89	3963.82	3561.58	3833.31	3586.02	3022.44	3796.01
ENSG00000014824	SLC30A9	1172.09	1602.24	1471.04	1224.92	1412.52	1559.65	741.481	277.683	1096.12	400.095	319.977	718.103	992.728	1009.04	1055.53	1150.65	890.187	919.471
ENSG00000014914	MTMR11	392.667	324.512	648.71	100.071	175.579	249.624	25.1257	60.0892	43.1508	24.3367	81.4288	163.471	44.6728	72.9356	60.3361	133.226	175.61	129.945
ENSG00000014919	COX15	991.645	799.014	717.441	1017.93	924.246	1220.15	1687.3	1970.25	1711.81	1740.88	1946.78	1571.8	1135.82	1327.89	1195.49	1249.1	1126.99	1008.02
ENSG00000015133	CCDC88C	413.013	327.697	199.639	886.677	594.619	741.393	460.631	329.425	994.838	383.851	370.167	361.733	548.319	572.931	479.427	469.917	548.83	505.333
ENSG00000015153	YAF2	169.048	263.251	278.782	229.401	224.906	222.978	101.672	89.3255	244.713	83.9129	90.3115	152.899	328.843	270.968	196.333	269.269	214.251	189.154
ENSG00000015171	ZMYND11	687.807	1133.5	1114.39	854.804	1231.21	1215.05	776.716	352.646	1689.62	98.5948	163.955	224.916	736.403	1017.75	728.626	603.988	432.222	529.99
ENSG00000015285	WAS	6.70642	2.41951	2.35916	5.63722	2.16602	1.49867	23.0674	14.5891	14.9071	8.91474	29.7652	15.9505	10.3485	2.16553	8.75229	6.72646	2.70956	14.3833
ENSG00000015413	DPEP1	0	0	0	0	2.15659	0	0	0	0	10.4459	2.13344	9.87584	0	0	0	0	0	0
ENSG00000015475	BID	503.784	369.737	312.213	382.65	472.16	424.003	1030.38	1256.46	812.283	3671.98	3112.5	2613.52	1415.73	1332.64	1356.44	1036.82	1425.69	1443.6
ENSG00000015479	MATR3	3424.28	4136.23	4750.34	4222.8	4118.44	6312.59	2862.28	1570.86	3403.35	1224.05	1567.89	2145.38	3799.08	4247.79	3332.43	3321.67	2648.32	2690.95
ENSG00000015520	NPC1L1	0.931429	0	1.84595	3.589	0	1.59883	0.930067	0	1.69059	0	0.973427	0	1.78045	3.50385	1.7541	2.89068	6.6492	1.91935
ENSG00000015532	XYLT2	544.872	533.496	466.506	518.488	551.929	580.862	600.91	582.546	413.257	1342.2	1229.72	1032.64	848.372	801.93	918.019	819.268	924.954	983.304
ENSG00000015568	RGPD5	425.297	990.197	1134.56	522.312	527.214	787.525	243.092	177.689	614.259	7.02183	177.453	249.223	172.841	201.941	211.534	144.488	138.643	159.897
ENSG00000015592	STMN4	1.20492	0.525794	0	0	0	0	1.16266	4.34389	0.547901	0	1.21654	0	1.45742	0	0	1.26953	0	0
ENSG00000015676	NUDCD3	2198.82	2765.04	2850.67	2014.55	2233.85	2200.9	1815.73	2323.37	2674.97	1656.2	1383.34	1913.95	2266.74	2622.08	2255.28	2548.25	2671.66	2431.51
ENSG00000016082	ISL1	39.9569	50.845	42.1876	31.1494	60.6682	52.6428	17.7941	35.1174	16.8017	13.3508	12.4146	11.9426	33.2869	48.013	32.1557	33.5538	38.5116	37.5529
ENSG00000016391	CHDH	79.2465	34.1135	106.064	258.088	276.455	172.53	676.724	642.601	655.719	232.056	191.414	161.038	454.662	437.306	485.016	364.43	427.533	371.031
ENSG00000016402	IL20RA	1.24096	0.540843	0	0	0	0	3.09551	10.1984	1.1271	2.25269	5.38638	0	1.18738	5.21701	2.47388	0	0	0
ENSG00000016490	CLCA1	0	0.765221	0	0	1.27175	0	0	0	0	0	0	0	1.86087	0	0	0	0	0
ENSG00000016602	CLCA4	4.40408	12.0466	6.82952	18.3925	24.9683	22.0713	7.33603	1.3825	0.66676	0	0	0	33.3765	4.14688	5.53519	7.86558	5.37637	11.3561
ENSG00000016864	GLT8D1	724.91	644.367	613.436	628.609	510.571	684.391	930.678	964.414	565.952	968.415	1400.75	1214.48	706.977	659.217	729.091	693.353	581.056	712.485
ENSG00000017260	ATP2C1	2173.48	2139.88	2442.14	1879.07	2032.61	2471.46	2042.92	863.721	1839.6	374.895	474.21	934.802	1864.25	2000.84	1655.39	1807.15	1420.61	1809.34
ENSG00000017427	IGF1	0	0	0	0	0	0	0	0	0	0	2.00702	0	0	0	0	0	0	0
ENSG00000017483	SLC38A5	1.46198	5.7704	4.30926	5.75089	4.72562	5.11341	7.90942	16.488	5.72652	0	2.8505	7.33104	2.51146	5.2718	7.66585	3.98233	0.415595	2.009
ENSG00000017797	RALBP1	1964.65	2297.25	2315.68	2035.28	2540.72	2599.01	1398.62	1009.68	1748.35	951.632	1008.69	1321.08	1890.86	2187.9	1850.25	1889.73	1884.85	1783.89
ENSG00000018189	RUFY3	408.383	593.278	631.567	689.346	340.272	576.913	311.17	430.434	323.005	92.2774	144.716	220.758	238.824	257.567	173.782	268.883	239.58	391.253
ENSG00000018236	CNTN1	2.42651	0.853216	0	0	0	0	0	12.4108	0	0	0	0	7.66848	0	3.75713	0.524518	3.06715	1.37328
ENSG00000018280	SLC11A1	11.8623	19.8275	4.95991	11.6497	5.86979	13.8435	25.8502	9.6388	9.58203	33.8286	11.8322	13.1732	4.89057	14.0344	6.20649	10.991	6.23545	19.7968
ENSG00000018408	WWTR1	611.274	1609.22	1525.63	1130.51	1758.7	1013.55	468.857	712.272	1065.99	1322.09	1390.68	1303.14	1342.14	1461.25	1262.81	1580	1312.74	1063.27
ENSG00000018510	AGPS	1127.03	2575.91	2884.32	1401.48	1843.1	2004.38	800.92	683.817	1627.94	249.361	197.106	404.864	879.723	870.873	753.071	756.404	638.164	638.133
ENSG00000018607	ZNF806	1.64612	0	0	0	0	0	1.09279	0	0.564127	5.90572	0	0.708586	0	0	1.23308	1.79154	0	0
ENSG00000018610	CXorf56	293.907	262.492	271.082	281.737	272.593	330.612	344.998	185.616	302.235	215.906	264.329	270.919	439.805	528.987	453.063	476.255	392.457	401.573
ENSG00000018625	ATP1A2	0	0	0	0	0	0	0	0	0.985146	8.22045	4.72716	28.3696	0	0	0	0	0	0
ENSG00000018699	TTC27	1018.79	735.783	902.43	888.854	758.255	1004.88	774.711	1136.95	522.656	524.653	594.541	525.414	733.821	623.148	650.573	690.157	495.993	739.944
ENSG00000019102	VSIG2	0	0	0	0	2.49571	0	2.80671	0	1.69048	12.5497	2.96304	1.20293	0	0	0	0	0	0.987168
ENSG00000019144	PHLDB1	709.504	1011.39	1155.6	886.431	989.109	843.943	489.628	262.15	514.6	1136.63	2052.84	2440.18	1386.78	1420.82	1305.77	1415.8	1677.13	1578.55
ENSG00000019169	MARCO	35.7314	20.5725	30.7493	24.651	17.1158	6.40247	49.4011	86.3259	68.5639	34.7687	36.3338	28.6581	41.6483	61.552	91.5546	59.2799	62.1261	74.7458
ENSG00000019186	CYP24A1	2.16965	0	1.07908	0	0	1.53515	0	13.9528	1.82929	0	0	0	0.855014	1.26911	10.4036	25.8042	44.4926	29.0511
ENSG00000019485	PRDM11	203.387	166.335	155.226	207.06	234.784	235.109	186.003	236.664	292.023	113.128	136.282	108.742	230.624	221.474	212.866	196.992	190.031	178.349
ENSG00000019505	SYT13	0	0	0	0	0	0	0	0	0.722083	5.78468	0	1.03199	2.45609	0	2.26255	0	0.968533	0.819524
ENSG00000019549	SNAI2	3932.81	4640.1	7458.93	2899.25	3689.39	4471.9	468.947	338.745	865.424	55.229	74.5378	203.559	948.9	805.054	712.545	1198.32	1111.39	1015.93
ENSG00000019582	CD74	8.6408	3.27568	3.69403	27.6037	1.63439	13.0377	0.470791	2.41588	0.400707	16.691	15.2839	3.23847	295.26	89.9063	74.9572	184.808	106.406	126.441
ENSG00000019991	HGF	0	0	0	0	0	0	0	0	0	9.15915	10.2055	0.662923	0	0	0	3.74473	0	0
ENSG00000019995	ZRANB1	495.101	646.356	786.893	500.181	511.82	452.334	501.844	204.597	833.61	181.071	386.572	942.363	446.35	480.879	463.854	308.475	296.74	301.854
ENSG00000020129	NCDN	653.931	690.622	639.452	849.453	850.327	885.355	733.377	557.681	958.93	1397.16	1179.32	1638.05	768.364	877.621	782.775	928.666	1007.18	878.375
ENSG00000020181	ADGRA2	0.969816	0	10.7321	0	0	0	0	0	0	0	8.75235	13.9435	0	1.74914	3.60072	1.02716	0	0.964873
ENSG00000020219	CCT8L1P	0.94462	0	0	0	0	0	0	0	0	0	0.983574	0	0	0	0	0	0	0
ENSG00000020256	ZFP64	331.756	402.414	433.513	339.232	432.578	357.36	332.095	342.232	503.373	257.967	326.193	280.291	703.17	759.569	709.875	790.449	794.671	705.809
ENSG00000020426	MNAT1	718.302	641.258	662.815	520.248	544.622	535.721	924.155	1079.69	723.525	433.616	699.687	785.927	637.919	559.899	702.175	743.57	561.337	645.615
ENSG00000020577	SAMD4A	272.224	682.431	699.857	236.171	469.119	354.734	189.448	1525	528.455	554.308	385.578	486.796	349.114	580.728	370.473	573.425	644.838	683.862
ENSG00000020633	RUNX3	1.92031	0	3.72969	1.84858	1.2304	1.61529	0.939184	0	2.60228	3.41854	0.982958	1.21938	0.899461	0.885031	0.886096	1.02606	1.14613	0
ENSG00000020922	MRE11	521.97	561.34	678.827	481.376	752.72	678.446	434.3	343.635	465.995	182.42	141.346	243.107	433.354	424.542	558.65	388.117	292.524	292.304
ENSG00000021300	PLEKHB1	6.02418	7.69402	12.065	5.98787	5.10938	3.64893	133.669	8.21978	47.0115	131.619	39.9073	8.17438	33.8287	22.08	103.756	27.355	7.82093	29.599
ENSG00000021355	SERPINB1	6373.19	13076.7	19687.2	2062.23	3161.01	2732.78	2283.54	2460.14	2093.32	627.083	694.458	934.519	731.935	659.097	618.845	1568.34	1977.89	1518.18
ENSG00000021461	CYP3A43	1.27633	0	2.89806	0.963991	0.827976	1.44917	1.40331	1.7628	2.7566	14.766	0	1.02002	0	0	0	0	1.34713	0
ENSG00000021488	SLC7A9	1.5363	0.541887	4.8975	1.24247	0	1.33203	2.54748	0	1.67073	3.36022	1.33264	1.67108	1.35377	0	0	0	0	0
ENSG00000021574	SPAST	267.089	603.348	701.67	348.064	466.163	502.807	68.5885	44.4721	413.283	60.0975	47.5658	114.009	147.907	209.394	114.404	119.377	97.5493	101.677
ENSG00000021645	NRXN3	0.711073	2.93072	0.559635	3.70909	0.738477	0	0	0	3.51611	0	0.926771	0.731861	10.5399	7.94783	4.25467	14.37	9.85709	11.9945
ENSG00000021762	OSBPL5	3903.54	2241.16	2534.62	4078.23	4150.88	3096.4	2789.06	1925.93	2849.47	3142.07	4641.67	7341.86	648.23	580.386	588.104	553.245	502.248	758.578
ENSG00000021776	AQR	886.56	1033.18	892.204	793.487	745.491	854.08	860.929	846.351	738.833	737.417	750.513	662.95	1132.03	1029.84	860.427	1077.83	1127.27	961.587
ENSG00000021826	CPS1	552.584	428.052	541.873	667.222	486.005	962.368	484.441	377.795	519.28	300.739	326.729	505.851	415.768	479.837	486.979	415.074	384.758	340.531
ENSG00000022267	FHL1	159.682	405.167	554.088	19.711	88.3003	44.1611	68.4315	73.9194	156.289	683.286	1190.47	1570.19	128.845	171.52	156.483	272.253	376.605	359.129
ENSG00000022277	RTF2	1810.93	1493.68	1473.08	1624.49	1405.1	1663.62	2992.26	4090.46	1943.46	2799.22	2970.64	1946.86	3054.61	2764.3	3312.21	3323.53	3500.19	3410.45
ENSG00000022355	GABRA1	0	0	0	0.906656	2.46168	0	0	0	0	0	0	0	0	0	0	0	0	0
ENSG00000022556	NLRP2	3.28629	3.4813	1.36282	2.86897	5.32329	3.31313	0.116981	9.29974	1.00468	5.79859	2.16634	4.29556	0	0.0468	2.39228	2.06352	0.754951	1.87465
ENSG00000022567	SLC45A4	28.7001	88.8268	100.43	82.5349	72.8789	97.1716	87.6794	63.6497	123.297	458.409	345.582	260.446	167.966	164.837	192.498	126.555	135.249	141.263
ENSG00000022840	RNF10	2409.79	2186.85	2504.11	1846.5	2129.39	2160.33	3927.31	7071.01	2139.43	5926.57	5576.44	4805.1	3581.03	3795.51	4429.35	4137.17	4471.69	4077.02
ENSG00000022976	ZNF839	258.12	203.181	281.935	267.789	281.284	239.198	503.846	549.044	462.054	346.589	642.968	433.187	273.903	269.564	322.34	259.06	291.208	368.031
ENSG00000023041	ZDHHC6	1224.38	1060.64	951.324	1193.81	1081.63	1350.66	1914.38	2222.26	1291.06	1433.76	1129.75	924.384	978.883	1066.95	1094.67	988.804	849.919	805.889
ENSG00000023171	GRAMD1B	1.7003	9.5589	6.69968	8.7075	7.99094	7.04442	15.5489	19.4234	46.5282	10.7029	6.38426	1.10202	28.1505	16.9544	20.1635	36.6601	23.361	43.8293
ENSG00000023191	RNH1	4788.76	4025.97	5069.7	3701.25	3934.96	3887.03	3153.83	3795.41	2688.83	3818.94	6764.94	6430.64	3991.96	3422.43	3264.82	3276.24	4024.53	3675.86
ENSG00000023228	NDUFS1	3211.24	4163.96	3745.94	3076.25	4384.6	3565.52	2702.53	2793.39	3958.32	2262.51	2522.31	2890.4	2787.68	3086.26	2812.58	3020.31	2452.76	2612.97
ENSG00000023287	RB1CC1	1041.77	974.038	1575.9	838.415	957.63	1146.85	441.688	230.921	662.583	133.09	273.524	603.401	475.078	467.955	431.256	345.715	276.133	329.006
ENSG00000023318	ERP44	1679.12	1883.06	2220.7	1488.76	1313.29	1621.29	1482.11	1440.18	971.203	1726.67	1390.87	1201.52	1102.89	1101.15	1246.98	1074.75	1144.72	954.248
ENSG00000023330	ALAS1	682.637	705.671	1025.25	483.545	461.517	506.403	579.523	868.444	405.967	2011.64	1796.56	1648.46	939.368	1035.64	1145.91	1147.82	1367.05	1164.36
ENSG00000023445	BIRC3	1467.69	1405.87	1777.67	2589.04	1037.85	1750.3	777.606	254.301	473.116	188.47	156.982	457.74	704.888	546.202	335.103	1021.82	972.812	870.766
ENSG00000023516	AKAP11	466.122	1026.93	1156.19	679.116	980.972	1308.78	127.051	101.696	562.643	149.693	104.414	246.415	218.416	308.691	165.633	213.962	189.784	193.838
ENSG00000023572	GLRX2	511.258	499.008	486.571	414.105	403.488	522.99	551.386	511.232	276.468	514.785	377.366	363.276	380.863	332.143	371.2	341.788	426.096	369.145
ENSG00000023608	SNAPC1	167.988	221.679	235.068	305.775	203.928	290.357	306.378	277.498	235.951	250.059	287.384	467.568	189.188	195.879	233.895	240.63	243.887	221.891
ENSG00000023697	DERA	997.946	981.984	957.107	862.053	793.927	933.8	750.614	569.343	760.154	362.495	378.151	388.148	1000.5	1060.31	1039.31	1181.97	1017.75	1171.76
ENSG00000023734	STRAP	4942.93	4611.49	4819.9	4461.41	4183.86	5701.08	6266.53	6045.18	3252.32	3861.12	4708.02	3926.89	6289.23	6090.75	5518.89	6489.86	5552.02	5561.28
ENSG00000023839	ABCC2	278.562	287.688	100.485	361.033	554.877	313.32	346.774	386.074	492.687	4662.57	3224.16	3667.58	286.453	434.611	571.432	723.639	532.23	1070.8
ENSG00000023892	DEF6	979.054	676.742	616.814	1445.2	779.642	984.339	685.241	821.821	588.254	328.461	404.67	329.125	712.321	559.671	668.408	725.041	702.082	718.084
ENSG00000023902	PLEKHO1	54.4715	46.9743	70.4858	12.789	37.7064	18.3382	61.7955	97.2177	39.4093	103.774	60.5645	46.1118	197.797	165.05	141.237	144.044	178.665	179.479
ENSG00000023909	GCLM	259.588	442.489	440.202	286.659	376.879	280.878	355.327	265.608	739.61	208.859	353.057	671.353	511.856	447.418	264.283	477.765	415.367	399.214
ENSG00000024048	UBR2	907.892	1469.33	1573.86	1093.53	1339.34	1304.98	608.231	434.633	796.968	369.776	440.804	518.042	543.482	575.473	510.751	572.379	578.366	565.654
ENSG00000024422	EHD2	6515.66	7071.66	8277.64	5950.21	5949.1	7043.08	3266.51	4195.28	3569.26	5049.84	5971.97	5654.3	4549.09	4640.31	4622.62	5227.95	6742.88	4811.57
ENSG00000024526	DEPDC1	194.061	82.9445	51.6832	115.129	241.265	236.65	179.158	73.0625	122.892	361.634	229.937	37.0196	357.138	398.04	363.533	331.619	248.327	226.997
ENSG00000024862	CCDC28A	237.442	188.232	213.042	220.311	208.012	221.263	215.28	191.496	89.0941	209.584	215.504	235.36	170.008	144.072	168.132	145.528	117.391	152.811
ENSG00000025039	RRAGD	273.807	283.999	330.615	135.489	184.778	240.023	779.992	796.147	588.863	192.024	119.246	316.539	173.786	191.385	205.481	182.049	233.533	260.682
ENSG00000025156	HSF2	232.047	264.334	267.221	242.067	383.736	279.887	183.898	98.2473	232.635	148.096	157.18	282.774	331.212	250.477	277.816	258.339	190.368	235.866
ENSG00000025293	PHF20	691.608	838.4	886.626	631.201	735.042	680.895	1082.81	1293.62	981.213	774.041	882.648	669.824	1362.48	1304.63	1211.72	1215.24	1078.46	1433.09
ENSG00000025423	HSD17B6	2.91105	0.51618	5.12492	11.9108	4.74116	0.99445	3.4871	8.1911	9.43333	32.2144	17.9124	7.07453	34.384	27.7925	39.9551	57.3589	47.6397	20.2987
ENSG00000025434	NR1H3	209.955	39.4531	49.7339	294.713	150.543	199.058	540.304	1017.3	346.083	1294.49	1679.93	1551.78	509.106	323.878	435.513	282.429	214.531	248.11
ENSG00000025708	TYMP	437.811	347.71	574.639	290.98	168.669	272.313	235.473	313.254	184.308	459.928	553.797	684.517	928.316	699.431	796.508	1631.38	1460.89	1493.77
ENSG00000025770	NCAPH2	758.897	575.788	491.252	647.473	693.749	579.32	1086.13	1784.12	697.986	2454.77	1617.62	486.266	1873.62	1598.36	1814.18	1517.81	1620.07	1468.1
ENSG00000025772	TOMM34	929.583	758.457	864.425	935.675	856.668	887.581	1722.33	1821.66	1221.48	2215.63	2634.04	1784.37	2206.8	2071.52	2509.98	2505.04	2615.38	2555.94
ENSG00000025796	SEC63	2027.14	3112.04	2878.64	2362.89	2057.7	2512.65	1409.38	1378.1	1463.74	1156.53	1588.79	2342.81	1277.32	1309.47	1003.58	1721.6	1398.24	1342.82
ENSG00000025800	KPNA6	1921.47	2779.58	2936.72	2424.86	2665.33	2594.71	1809.21	1625.48	2543.31	2159.02	1861.59	2442.79	2504.14	2644.18	2530.27	2816.71	2733.88	2484.31
ENSG00000026025	VIM	14346	8202.97	14966.4	4918.6	6752.69	7618.81	3055.3	4639.78	4069.45	57647.1	70634.7	69297	28824.9	27287	23485.8	29655.2	35775.8	28082.6
ENSG00000026036	RTEL1-TNFRSF6B	180.189	144.521	86.4308	190.694	205.849	107.525	229.219	98.9961	311.657	110.752	187.618	213.777	151.728	148.381	137.123	111.421	175.456	141.549
ENSG00000026103	FAS	1132.05	1396.49	930.372	1393.8	961.538	1493.24	1148.13	464.538	1389.6	291.716	317.637	437.375	431.925	553.719	430.077	404.814	419.393	402.441
ENSG00000026297	RNASET2	241.261	114.876	97.0163	165.288	207.733	199.733	520.335	829.098	283.008	948.502	782.686	433.051	354.563	291.485	389.918	318.465	404.124	399.948
ENSG00000026508	CD44	15195.8	18424.1	20162	18037.7	19398	19720	10474.1	17238	12944.3	19468.2	21034.4	29910.6	13238.3	12726.3	13190.9	15723.7	14988.2	15293
ENSG00000026559	KCNG1	16.5325	10.1467	27.5964	3.40204	2.42417	8.11653	21.1265	6.97683	33.0202	378.699	1025.06	1204.25	549.91	468.878	487.621	683.603	951.534	916.997
ENSG00000026652	AGPAT4	340.369	343.901	296.071	182.844	297.592	169.234	136.646	134.968	163.235	266.902	144.579	231.337	160.738	142.254	102.376	156.763	219.233	281.833
ENSG00000026751	SLAMF7	37.6824	84.3705	77.6802	58.2638	63.4169	81.901	1.945	12.0651	6.2041	3.88741	1.02928	0	8.88578	10.6833	7.40236	51.5027	38.2919	57.8578
ENSG00000026950	BTN3A1	74.276	29.6181	46.5878	134.342	84.9559	89.8071	34.2503	18.9565	36.429	81.0256	37.3554	31.7258	155.085	129.156	111.764	235.046	233.883	231.662
ENSG00000027001	MIPEP	1090.32	683.101	495.646	845.209	929.581	1046.82	1134.61	1273.85	640.071	1567.6	1093.23	684.191	1236.48	959.059	1238.32	847.404	915.429	659.643
ENSG00000027075	PRKCH	306.434	239.734	260.912	294.616	259.364	287.907	336.126	194.646	429.539	127.505	159.471	248.423	301.551	213.338	257.006	365.004	364.922	312.596
ENSG00000027644	INSRR	0	0.819095	0.931899	0	0	0	0	0	0	0	0	0	0	0	0.885491	0	0	0
ENSG00000027697	IFNGR1	1605.54	1566.57	1647.9	2487.69	1543.74	2087.79	1660.61	678.273	1233.81	1979.79	1162.22	2195.51	1133.47	1108.69	931.664	899.872	961.254	898.052
ENSG00000027847	B4GALT7	406.555	341.206	317.752	354.99	241.867	380.806	480.153	577.879	342.695	1346.28	1436.85	920.595	605.867	633.903	683.474	1009.01	1230.18	980.219
ENSG00000027869	SH2D2A	568.003	550.706	1582.54	98.3849	147.979	205.332	101.761	130.989	75.4962	104.079	245.594	156.444	219.005	234.962	171.953	625.909	1182.75	723.011
ENSG00000028116	VRK2	1074.66	1163.72	1562.48	987.331	1051.83	1325.67	546.516	576.966	755.322	166.459	252.351	307.196	433.897	462.2	465.442	305.924	260.761	232.25
ENSG00000028137	TNFRSF1B	6.62306	0	4.6633	5.21614	0	0	0	1.69762	0.854851	29.4302	5.95517	7.34313	1.78853	0	0	8.49737	1.14948	0.969509
ENSG00000028203	VEZT	1122.54	1429.38	1538.86	1123.77	990.067	1210.15	718.369	441.793	991.594	349.089	504.744	644.045	1068.87	1359.26	1139.94	1624.78	1534.53	1381.67
ENSG00000028277	POU2F2	50.2537	21.8727	20.3311	4.06538	15.7306	15.262	12.1939	6.27168	5.91905	12.2134	6.98399	16.3037	19.0778	19.5486	20.1895	14.5743	14.8704	8.53147
ENSG00000028310	BRD9	924.809	1020	934.69	896.54	842.931	700.31	670.997	801.096	807.19	877.593	1091.46	1146.24	999.316	974.084	916.263	985.99	1211.23	1100.45
ENSG00000028528	SNX1	1990.28	1896.6	1546.85	1996.26	2045.91	1697.94	1514.7	1464.71	1439.01	1468.72	1421.82	1349.45	1631.99	1643.41	2012.56	1795.68	1795.47	2144.85
ENSG00000028839	TBPL1	314.433	304.719	375.585	292.579	270.518	383.632	225.651	159.426	199.57	156.063	135.558	155.406	242.009	235.384	202.878	223.408	216.824	162.078
ENSG00000029153	ARNTL2	1078.21	2342.83	4232.39	501.413	914.335	914.576	303.412	489.952	653.269	83.6544	130.212	97.4177	779.385	933.525	780.871	1123.59	1387.48	961
ENSG00000029363	BCLAF1	1559.52	2872.91	2625.14	1621.57	2318.97	2354.03	817.723	736.455	2186.63	755.475	852.605	936.961	2619.95	3248.22	2236.55	2746.25	1749.74	1810.97
ENSG00000029364	SLC39A9	1040.14	1404.05	1450.24	1332.12	1541.74	1335.1	1978.3	2095.1	1966.07	1791.08	1804.94	1668.63	1101.47	1281.82	1103.26	1271.55	1026.86	1034.48
ENSG00000029534	ANK1	17.6074	3.31375	5.33797	5.28798	7.87588	7.63236	43.6856	62.2933	62.8111	26.2747	41.0961	16.2059	42.4104	13.2464	22.7972	9.63198	36.4301	13.7519
ENSG00000029639	TFB1M	495.355	377.033	394.382	379.614	366.098	409.93	323.093	449.631	245.086	557.961	699.037	702.904	684.255	566.577	656.321	628.099	620.701	630.197
ENSG00000029725	RABEP1	869.22	1140.07	1247.45	836.023	1145.5	1055.45	441.232	574.559	975.126	402.05	644.188	810.382	1203.27	1038.6	944.895	896.841	824.338	1098.42
ENSG00000029993	HMGB3	1335.26	1175.49	1537.92	831.678	1949.98	1213.42	1092.49	1651.38	1125.21	2131.91	1375.55	319.898	6289.64	6166.95	6810.29	9323.25	9695.51	10435.5
ENSG00000030066	NUP160	858.782	1200.79	1556.72	1091.97	1258.19	1299.29	567.67	361.364	1035.36	293.664	245.291	471.839	864.965	1063.16	752.711	772.179	543.454	643.874
ENSG00000030110	BAK1	2015.87	1928.21	2193.96	1658.85	1646.16	1697.83	1379.18	2086.82	1152.31	2473.09	2036.35	1732.08	2826	2747.82	3046.54	3444.71	4100.72	3554.45
ENSG00000030304	MUSK	0	0	0	0	0	0	0.414335	0	0	3.77152	0.777407	0	0	0	0	0	0	0.425507
ENSG00000030419	IKZF2	151.144	485.796	317.817	166.563	333.018	275.449	104.096	9.03183	261.378	111.817	41.6973	53.6832	92.0484	104.157	37.6421	74.5487	41.3681	36.4088
ENSG00000030582	GRN	5238.67	5009.55	6181.96	4787.14	4624.58	4891.97	4461.16	5647.83	2689.37	8448.79	7737.6	6603.07	4480.39	4389.81	5246.67	5461.62	6901.95	6355.41
ENSG00000031003	FAM13B	333.767	468.429	445.162	475.186	489.659	482.48	171.772	70.0269	377.956	95.8564	96.1311	116.32	145.888	245.828	171.574	163.348	129.098	163.513
ENSG00000031081	ARHGAP31	82.8686	88.7054	97.2015	41.3521	76.76	70.0767	10.5107	11.6218	27.8145	180.789	141.181	158.959	142.985	231.332	153.988	201.007	201.149	210.537
ENSG00000031691	CENPQ	91.1423	49.2655	31.7458	39.8929	89.8517	92.2721	49.5627	61.453	36.7936	50.9547	30.3361	8.53739	96.5546	67.4607	85.2711	115.486	68.1782	77.7503
ENSG00000031698	SARS	9552.5	10699.6	12130.9	9024.64	7543.29	9939.21	8383.7	13511.8	7525.68	6058.83	13937.6	12831.8	5675.73	5190.42	5897.83	5751.52	6000.05	6116.02
ENSG00000031823	RANBP3	1212.62	1148.89	1117.96	1122.92	1457.37	865.57	1011.72	1026.26	1228.16	1336.18	1405.33	1709.69	1887.72	1780.57	2022.45	1702.91	1829.77	1499.62
ENSG00000032219	ARID4A	221.311	309.735	260.94	334.166	231.395	327.774	186.561	112.313	292.206	20.3235	85.0428	102.277	72.2496	96.7702	138.329	64.5321	96.8235	90.2298
ENSG00000032389	EIPR1	1003.77	785.429	758.944	776.63	896.035	781.986	1136.36	1500.62	996.648	1149.96	1230.94	872.846	977.396	902.21	946.041	1033.32	1050.93	994.534
ENSG00000032444	PNPLA6	1349.58	1063.58	1359.03	801.46	925.004	824.502	1926.26	4411.16	1106.12	3885.07	3250.25	2271.68	1517.39	1293.14	1504.54	1203.97	1743.7	1692.59
ENSG00000032742	IFT88	174.827	146.897	147.472	190.02	149.416	185.337	186.256	234.602	140.997	242.976	268.154	240.015	138.846	88.7786	141.045	92.0733	61.5958	125.217
ENSG00000033011	ALG1	624.894	658.981	493.581	592.018	677.427	638.974	979.041	1534.56	810.781	1418.62	1325.4	1184.34	1352.72	1327.05	1142.41	1194.41	1264.95	1171.7
ENSG00000033030	ZCCHC8	442.396	466.281	609.481	526.815	414.528	459.482	336.883	285.154	423.601	155.108	225.655	447.296	457.329	463.345	468.542	413.148	450.612	379.019
ENSG00000033050	ABCF2	1493.48	1507.92	2008.05	1813.12	1577.99	1613.85	2872.1	3652.34	2988.6	2800.83	2955.53	2530.66	2886.69	2889.49	3024.48	2557.01	2889.89	2529.77
ENSG00000033100	CHPF2	1435.58	1617.12	1606.6	1391.36	1196.4	1321.08	2062.53	1859.79	1908.11	2500.86	2422.49	2246.37	1334.1	1365.84	1375.47	1724	2048.57	1967.98
ENSG00000033122	LRRC7	32.7924	81.9593	55.0415	34.6722	34.849	49.8646	9.07831	1.01484	14.5836	0.649709	0.64352	0.100375	10.0511	37.6283	19.9868	7.42471	9.22275	3.75856
ENSG00000033170	FUT8	341.061	528.906	746.72	180.312	394.03	271.553	236.925	292.438	334.235	155.05	181.906	189.272	333.325	318.75	365.209	323.451	281.061	309.966
ENSG00000033178	UBA6	1246.32	3701.61	4319.24	1181.47	1634.07	1207.24	291.912	113.289	935.625	188.582	118.71	447.779	700.292	819.641	424.337	753.778	520.114	683.324
ENSG00000033327	GAB2	109.451	224.792	369.397	41.2968	118.675	75.1632	64.702	114.998	159.839	32.3918	38.1519	151.608	50.5453	34.3016	37.2857	68.8864	82.9056	74.0068
ENSG00000033627	ATP6V0A1	660.569	831.424	753.638	851.457	801.571	797.433	1046.82	1210.38	854.375	2693.4	2801.4	2206.52	1237.93	1106.68	1328.19	1140.91	1300.55	1054.57
ENSG00000033800	PIAS1	571.374	720.59	845.318	811.835	982.655	792.548	510.638	475.397	577.692	1031.36	830.231	769.315	624.298	625.564	524.484	593.121	526.803	589.266
ENSG00000033867	SLC4A7	291.369	430.556	484.163	367.966	395.134	507.88	76.4759	23.6821	419.578	46.4308	77.0123	219.534	136.365	232.256	105.582	217.904	91.7288	117.768
ENSG00000034152	MAP2K3	1619.91	1287.81	1102.07	1529.38	1520.57	1417.15	2294.54	2572.49	1864.56	2955.48	3479.99	2288.09	3882.22	3344.19	3682.71	3763.86	4099.44	3616.14
ENSG00000034239	EFCAB1	59.7485	44.8213	26.3709	60.7846	72.336	83.1576	11.5308	39.4741	34.6744	0	1.26707	6.33498	24.1128	5.63553	10.4516	8.59967	10.3754	2.69678
ENSG00000034510	TMSB10	84173	62156.3	61654.2	50811.6	59360.1	59019.7	61081.2	121540	32637.1	100290	84660.8	39282.9	62937.4	52601.4	66945.9	68429.8	82330.3	77004.7
ENSG00000034533	ASTE1	119.49	98.0925	134.023	123.57	129.981	125.938	117.846	73.1308	109.67	88.0615	55.8881	26.2122	153.599	107.568	124.924	114.164	112.266	128.849
ENSG00000034677	RNF19A	436.967	722.933	679.566	511.867	514.769	487.123	102.114	62.2762	505.159	31.8983	40.0016	172.097	382.575	383.349	273.475	423.974	443.047	432.844
ENSG00000034693	PEX3	508.089	463.074	274.88	477.421	472.385	554.193	423.005	228.22	335.504	165.729	139.311	141.906	303.077	420.734	313.304	347.67	308.952	246.049
ENSG00000034713	GABARAPL2	894.649	915.152	1006.8	761.363	752.304	864.144	1012.1	854.179	602.836	1242.91	1095.5	1291.03	829.397	934.834	896.916	862.893	847.539	1026.52
ENSG00000035115	SH3YL1	1360.55	1244.53	1872.57	1343.23	1249.6	1377.73	1160.79	997.674	1480.29	168.612	148.737	339.273	214.382	313.811	216.426	242.675	207.115	288.819
ENSG00000035141	FAM136A	1915.46	1731.65	1727.07	1683.23	1805.74	1658.54	2987.03	3911.27	2217.36	1869.36	1977.36	1433.09	1862.08	1707.47	1902.44	1391.2	1424.25	1417.22
ENSG00000035403	VCL	2754.32	4487.86	4074.28	2728.35	3388.14	3144.96	1870.07	1168.25	3493.27	1841.3	1865.76	2807.14	3221.06	4292.61	3353.01	3269.78	3276.85	3043.93
ENSG00000035499	DEPDC1B	83.096	35.1275	27.6885	34.2901	102.413	39.7773	92.2119	90.1238	134.668	105.584	101.669	27.6753	487.997	472.89	400.166	456.723	312.439	381.692
ENSG00000035664	DAPK2	315.764	138.739	146.056	106.38	115.649	108.937	204.39	159.964	219.523	92.8339	149.961	188.52	54.3137	43.5465	40.8434	14.2234	39.4758	58.1492
ENSG00000035681	NSMAF	1780.82	1836.89	1709.72	1659.88	1636.29	2122.82	1245.9	1246.59	1827.58	651.107	912.28	1786.72	1113.64	1230.23	1150.3	1317.51	1113.05	937.989
ENSG00000035687	ADSS	1592.86	1826.37	1366.41	1595.34	1589.21	1936.51	984.982	528.437	913.506	658.669	596.241	908.188	920.031	1123.54	1043.33	899.776	845.854	787.814
ENSG00000035720	STAP1	1.70003	1.48472	1.68849	1.63991	0	1.32829	0	0	0	0	0	0	0	0	0	0	0	1.7572
ENSG00000035862	TIMP2	2235.56	2258.9	2632.94	1589.92	1781.29	2253.11	2090.16	1583.49	1968.53	2580.77	2769.45	2852.66	835.042	1054.76	890.913	1833.8	2103.21	2088.86
ENSG00000035928	RFC1	1586.35	1870.22	2351.34	944.992	1504.45	1333.31	675.829	394.088	998.525	383.447	663.329	824.385	1075.24	1259.29	1027.2	1048.44	843.481	918.239
ENSG00000036054	TBC1D23	401.32	562.415	747.867	456.941	499.15	693.777	297.56	153.259	303.29	121.282	82.3888	166.745	197.719	210.736	213.619	294.249	236.013	193.259
ENSG00000036257	CUL3	1386.09	2113.67	2327.94	1691.14	1770.95	1980.48	1331.4	1147.82	1156.68	567.475	234.554	614.634	633.546	676.736	610.805	726.9	587.812	479.99
ENSG00000036448	MYOM2	0	0	0	0	0	0	0	0	0	0	2.95882	0	0	0	0	0	0	0
ENSG00000036530	CYP46A1	6.97233	18.7476	8.2925	2.71651	4.39973	4.72755	1.31925	0	3.32365	0	3.06633	0	1.71358	0	0	1.41001	0	2.11696
ENSG00000036549	AC118549.1	957.245	1130.77	1186.44	1061.59	1141.76	1204.65	606.261	259.796	1228.94	304.646	399.263	550.869	527.937	610.993	570.535	553.988	452.099	386.667
ENSG00000036565	SLC18A1	0	1.63823	0	0	0	0	0	0	0	0	0	0	0	0	0	0	0	0
ENSG00000036672	USP2	19.3432	9.19866	2.67698	38.5069	24.541	15.713	88.72	40.5148	61.7054	110.335	38.9164	18.9805	42.8573	43.747	41.4846	22.5217	20.8326	18.0154
ENSG00000036828	CASR	8.19293	7.43439	7.50677	12.1635	1.85932	5.6814	12.1439	0	9.55628	0	3.63073	9.17802	0	5.59382	2.72118	0	6.1448	3.60324
ENSG00000037042	TUBG2	388.301	314.634	253.201	376.175	421.433	312.682	431.487	528.447	365.124	878.133	844.771	934.538	348.121	324.264	455.658	373.196	445.999	449.545
ENSG00000037241	RPL26L1	890.312	617.105	649.157	781.846	614.731	767.732	1007.63	1474.52	708.536	1368.49	1762.42	908.356	1330.65	1251.93	1391.76	1329.12	1468.07	1284.05
ENSG00000037280	FLT4	0	1.61154	0.916694	0.891077	2.41931	1.58803	0.923361	0	0.871626	0	1.00313	4.79527	1.00219	0	0	1.97885	1.12677	0
ENSG00000037474	NSUN2	2154.86	2141.77	2029.13	2562.94	2032.15	2408.56	2173.75	1726.42	2276.37	1777.81	1920.73	1946.43	3619.61	3475.15	3561.42	3499.81	3607.86	3445.01
ENSG00000037637	FBXO42	429.721	441.315	481.702	480.938	663.654	436.741	335.015	338.523	481.07	578.353	576.758	564.614	502.59	619.135	635.306	550.311	542.259	543.589
ENSG00000037749	MFAP3	885.052	1402.66	1807.05	1143.52	1472.11	1481.14	531.214	314.562	1068.52	449.696	340.011	449.516	442.639	752.507	593.591	522.011	619.399	597.809
ENSG00000037757	MRI1	668.45	935.663	911.148	856.298	911.626	843.648	550.968	421.751	724.162	279.169	280.828	560.085	646.519	621.767	634.755	494.259	544.967	556.989
ENSG00000037897	METTL1	253.687	170.066	208.067	330.578	257.206	285.857	451.216	689.696	295.717	617.425	603.33	580.027	977.584	915.539	912.656	935.535	914.951	860.492
ENSG00000037965	HOXC8	209.696	187.075	198.78	145.067	226.475	239.371	218.383	259.572	243.673	205.617	233.448	429.34	246.004	361.701	313.234	286.835	300.451	319.433
ENSG00000038002	AGA	69.6818	137.367	150.509	38.3013	27.2287	65.2436	45.0635	44.9457	99.283	59.6687	77.576	51.3202	121.115	121.021	122.363	167.839	149.493	131.651
ENSG00000038210	PI4K2B	582.454	1098.84	1004.37	630.238	996.311	840.965	220.386	232.668	442.831	227.032	145.006	97.8877	347.182	393.324	274.662	337.235	314.913	295.513
ENSG00000038219	BOD1L1	804.94	1054.15	1162.98	977.307	1153.13	995.608	447.502	309.214	1002.49	169.036	358.484	636.502	706.602	610.444	630.146	759.216	711.099	938.292
ENSG00000038274	MAT2B	1215.76	1423.53	1446.76	1686.31	1777.82	2347.94	756.446	387.592	970.836	347.315	352.418	535.351	1471.38	1576.06	1272.86	1205.08	1006.86	1224.1
ENSG00000038295	TLL1	14.1564	31.7709	31.5284	18.3893	24.9673	22.7261	9.27771	0	10.4677	0	0	1.07923	15.4532	27.3381	13.039	18.381	9.96274	19.9044
ENSG00000038358	EDC4	842.287	781.638	714.395	800.849	885.998	622.232	1906.4	2233.06	911.697	2672.46	2488	1605.03	1674.6	1422.64	1628.43	1532.47	1635.63	1380.52
ENSG00000038382	TRIO	880.989	1208.97	1341.8	1134.54	1365.03	1195.89	596.864	320.015	1161.18	319.694	343.046	781.227	719.723	1380.35	897.444	1106.28	1145.24	898.35
ENSG00000038427	VCAN	1900.35	2854.67	2824.48	849.287	1252.95	1498.17	770.4	335.762	1480.09	14.9535	31.3911	424.274	1330.99	1744.16	1006.6	1066.18	925.796	1028.99
ENSG00000038532	CLEC16A	523.641	493.244	925.438	439.357	681.862	570.842	647.727	646.945	570.099	1197.2	1024.51	607.186	837.148	740.671	862.119	677.996	907.648	890.959
ENSG00000038945	MSR1	3.51455	2.41317	0.7881	1.1497	0.519269	10.3116	5.4226	35.1014	0.722183	2.91384	0.830381	2.58339	1.05952	5.50036	20.4143	7.44489	4.50105	3.31447
ENSG00000039068	CDH1	4835.71	8320.84	7842.72	6288.87	5209.14	6535.1	3474.85	2104.61	6138.43	11.566	31.7404	79.2422	2974.24	4148.34	3581.98	4178.59	3927.37	4028.28
ENSG00000039123	MTREX	1924.61	2161.82	2720.41	1851.24	2256.57	1894.08	1737.01	722.822	1179.53	650.746	1019.87	1105.4	832.795	1084.12	901.739	1029.65	812.154	742.257
ENSG00000039139	DNAH5	18.0654	9.40567	3.31154	1.89553	13.6387	8.53264	6.19686	3.41948	6.68973	9.77764	3.81596	8.94481	9.682	9.20996	10.3989	5.62289	9.03105	19.4991
ENSG00000039319	ZFYVE16	253.739	411.594	730.784	403.858	228.847	456.803	371.801	103.452	211.359	94.1552	112.784	257.444	107.278	133.427	199.015	180.63	133.067	154.452
ENSG00000039523	RIPOR1	1183.12	1564.78	1889.18	984.66	1237.48	933.708	1065.72	1186.42	1121.99	1354.48	2137.98	1684.97	1115.35	1057.25	1153.16	1182.6	1444.37	1196.53
ENSG00000039537	C6	0	0	0	0	0	0	0	0	0	8.96779	12.837	19.9904	0	1.25688	0	0	0	0
ENSG00000039560	RAI14	1229.38	2139.2	2663.76	714.604	968.669	869.623	392.465	342.672	670.525	332.793	356.405	541.112	776.21	1137.36	735.799	1111.03	1067.36	1230.03
ENSG00000039600	SOX30	0	1.6156	16.6184	0	1.36908	1.0615	1.03978	0	0.951888	10.0706	3.2642	1.35659	0	0	1.97633	0	3.85848	1.08121
ENSG00000039650	PNKP	877.331	825.535	862.608	791.04	686.812	557.666	715.206	1091.98	689.672	1122.92	1104.41	807.069	745.826	699.142	1009.83	878.113	1270.22	952.508
ENSG00000039987	BEST2	4.97842	9.62809	7.99956	9.03291	0	2.16144	2.47125	3.34935	2.99017	5.66136	5.3915	6.2103	4.56232	14.7616	15.8337	4.50273	9.97598	13.2666
ENSG00000040199	PHLPP2	210.38	323.21	310.89	212.776	266.782	170.362	234.449	106.201	524.689	179.803	193.404	213.372	324.918	413.85	261.929	354.665	260.311	289.516
ENSG00000040275	SPDL1	485.829	425.842	362.178	434.352	466.516	493.786	441.14	201.542	489.186	384.107	281.465	207.529	769.873	1003.6	816.088	808.696	680.732	640.593
ENSG00000040341	STAU2	191.683	310.542	268.004	262.438	316.435	239.565	159.509	194.495	256.954	191.99	113.391	236.68	315.344	300.087	283.924	323.923	255.22	424.557
ENSG00000040487	PQLC2	320.426	320.876	376.239	204.13	307.1	207.616	292.331	415.238	314.168	729.602	871.227	754.904	387.104	414.687	396.802	545.479	681.278	605.189
ENSG00000040531	CTNS	279.353	340.381	409.082	178.721	252.273	247.544	321.983	358.965	413.09	241.03	222.479	237.306	262.043	310.641	252.209	303.368	360.905	420.552
ENSG00000040608	RTN4R	153.525	167.892	155.424	68.0104	113.83	87.3243	123.019	119.127	115.175	89.614	131.815	95.2472	181.722	173.284	197.134	158.191	172.011	193.728
ENSG00000040633	PHF23	858.855	842.747	861.441	811.522	896.959	769.654	1074.69	1115.67	772.041	2358.54	2141.9	1651.27	1184.47	1377.37	1434.06	1272.01	1435.51	1567.26
ENSG00000040731	CDH10	0	1.29966	0.739173	12.406	6.8255	10.5315	1.31507	0	4.23226	5.53862	0.777742	0	10.1186	3.50983	19.7825	5.04208	1.82124	7.21467
ENSG00000040933	INPP4A	433.966	878.754	906.103	480.243	681.677	634.391	272.233	204.677	705.704	125.565	248.268	301.76	289.093	355.967	361.997	282.719	283.827	337.168
ENSG00000041353	RAB27B	2117	3954.69	3898.78	2334.5	4438.78	6101.28	229.863	175.628	632.254	216.532	75.1295	314.47	594.727	882.629	401.875	859.176	843.809	758.673
ENSG00000041357	PSMA4	2769.71	2470.69	2385.63	2367.22	2354.54	2606.76	3890.09	3779.16	2288.32	4115.79	3612.89	2181.98	4404.12	3730.58	3865.81	4410.02	3876.07	3646.99
ENSG00000041515	MYO16	6.28883	9.63198	3.55425	9.77753	7.03697	10.7779	4.48149	12.2057	1.67155	4.4699	2.17677	7.16337	2.64003	4.56132	2.60132	2.23472	12.32	1.89761
ENSG00000041802	LSG1	880.408	907.757	809.048	1434.03	1307.82	1357.5	982.159	914.531	1223.26	785.665	707.186	970.516	1300.08	1523.81	1311.92	1456.93	1275.7	1198.5
ENSG00000041880	PARP3	718.905	466.593	416.675	948.67	759.601	799.437	651.248	382.19	631.63	344.995	518.279	621.641	412.665	354.657	397.228	458.909	509.067	562.542
ENSG00000041982	TNC	136.279	124.092	199.466	386.75	172.986	192.831	629.228	268.116	525.75	766.644	1023.91	989.944	1041.53	823.619	802.811	1213.87	1308.28	1062.69
ENSG00000041988	THAP3	187.57	128.591	189.682	163.462	151.333	135.965	301.216	662.205	160.13	991.635	851.34	396.501	281.8	277.514	307.5	269.576	320.714	275.929
ENSG00000042062	RIPOR3	0.461678	6.20051	4.61801	1.66051	0	0	2.69612	0	7.21567	0	0	0.598873	0	0	0	2.7332	2.93011	6.99459
ENSG00000042088	TDP1	401.815	419.078	376.497	384.957	443.783	408.063	511.32	678.506	641.874	441.99	497.873	371.33	824.413	985.111	874.468	912.528	903.862	803.386
ENSG00000042286	AIFM2	541.488	460.109	445.671	513.602	406.51	515.565	1108.34	1424.61	933.826	1656.85	1775.72	2419.71	1355.4	1248.62	1320.55	1157.26	1171.5	1125.64
ENSG00000042317	SPATA7	152.9	116.519	98.2459	125.043	80.5755	123.792	301.673	232.937	157.691	49.9063	80.9603	108.668	45.09	39.3582	73.1483	44.1964	26.4627	38.3125
ENSG00000042429	MED17	490.125	753.485	745.219	634.192	624.396	494.139	418.185	304.283	350.566	159.918	322.965	463.855	494.996	550.116	412.788	503.7	298.332	447.688
ENSG00000042445	RETSAT	3845.76	4464.45	4117.25	4321.65	4820.84	4653.9	2924.8	3200.27	3811.53	1372.47	1306.45	1571.72	2161.73	2168.08	2434.67	2484.87	2560.46	2489.25
ENSG00000042493	CAPG	16082.3	13147.6	15241.7	11353.4	11309.6	12296.4	12938.7	31261	9101.28	6535.73	5740.65	4481.18	6123.9	5400.36	6522.14	8153.32	9793.4	9313.5
ENSG00000042753	AP2S1	4075.33	2995.04	2878.7	3007.72	3388.61	3081.84	4962.74	8626.68	2726.54	15971.1	14546.3	7893.55	7704.8	5972.5	7416.29	7016.82	7769.28	7977.46
ENSG00000042781	USH2A	0	0.819137	0.932125	2.71959	1.23058	1.61413	0.941518	0	0.85346	0	3.94183	2.43936	0.898343	0.884058	0	1.00354	1.14193	0
ENSG00000042832	TG	57.3736	38.7582	40.0834	111.863	73.5836	68.4239	27.5918	17.4515	7.03845	11.6015	0.204119	1.40939	42.6138	36.5482	40.4563	27.8951	25.8612	24.318
ENSG00000042980	ADAM28	0.383187	4.11066	0.379534	1.4761	1.0019	0.986033	3.75425	28.7479	21.2652	1.89091	0.807834	9.56022	10.3592	1.48113	12.468	23.6596	7.70933	17.3404
ENSG00000043039	BARX2	7.58774	0.828444	7.3889	8.23486	1.24214	1.60469	1.8888	0	4.31654	2.28777	0	3.39264	6.37184	3.58174	3.58445	1.02137	1.16477	0.980498
ENSG00000043093	DCUN1D1	544.61	957.768	1209.14	705.776	694.461	909.162	347.851	295.854	373.053	158.851	280.757	385.259	289.584	392.738	300.134	323.166	279.831	180.42
ENSG00000043143	JADE2	2483.22	2932.38	2903.18	3602.52	5018.26	4090.79	3850.65	3998.98	7288	4487.73	5288.01	4622.42	5622.67	5470.19	5376.7	5058.96	4275.31	4118.43
ENSG00000043355	ZIC2	95.4002	78.0491	167.693	124.96	104.61	161.82	96.9824	71.8447	129.97	181.19	178.372	419.513	337.949	380.355	416.162	228.75	370.934	252.791
ENSG00000043462	LCP2	1.24059	3.04545	0	0.841172	4.87659	0	1.7382	0	2.26066	0	0	0	5.96144	1.17276	2.3469	0.937689	0	0
ENSG00000043514	TRIT1	603.566	615.253	550.015	573.557	485.978	582.217	564.248	633.101	627.002	477.046	615.965	828.695	469.545	493.932	521.297	510.346	444.606	549.805
ENSG00000043591	ADRB1	0	1.63845	7.45509	4.53663	3.68809	5.65148	0.937217	0	1.70726	0	3.92344	9.7464	15.2897	9.73384	5.315	16.1158	20.656	3.8771
ENSG00000044090	CUL7	627.715	574.604	523.816	509.976	574.411	439.363	351.849	764.785	389.137	1540.87	1411.84	1121.52	518.77	499.166	571.829	735.492	1260.48	863.57
ENSG00000044115	CTNNA1	10473.2	13048.8	14568.3	11310.4	11541.4	10043.1	11376.3	9919.8	10394	12496.6	13028.7	12028.1	14171.6	14345.7	18656.9	17769	18874.5	18711.4
ENSG00000044446	PHKA2	881.961	775.851	789.241	1112.97	781.252	811.393	679.703	966.668	865.569	503.015	767.414	913.864	782.663	622.987	564.208	640.118	605.34	701.212
ENSG00000044459	CNTLN	232.117	204.977	208.127	196.15	261.641	264.625	187.494	122.07	164.272	115.959	81.3019	120.279	179.282	171.167	152.782	148.168	114.108	80.5729
ENSG00000044524	EPHA3	0	2.53078	1.43929	0	2.4511	1.78328	0	0	0	1.51502	0	0	1.19399	2.73421	1.11633	0	0.760103	0
ENSG00000044574	HSPA5	13282.2	17225.8	20057	16657	10363.8	12362.5	10823.3	13203.7	13313	18016.5	23511.1	26171.5	18490	19708.8	17572.7	18477	16853.5	16509.9
ENSG00000046604	DSG2	3907.32	6493.17	7870.62	4201.61	5349.06	6316.28	1621.18	633.695	4116.37	346.063	287.061	600.911	1810.61	2424.64	1678.41	2288.33	2132.07	1992.84
ENSG00000046647	GEMIN8	396.873	430.547	362.427	509.637	354.805	487.576	661.986	456.823	346.89	693.012	821.931	867.347	371.038	280.756	380.978	272.617	242.145	311.282
ENSG00000046651	OFD1	1248.02	891.639	934.116	842.847	736.224	856.309	964.622	1917.47	510.194	1075.39	1265.85	1180.91	659.503	569.619	699.557	577.328	609.884	519.817
ENSG00000046653	GPM6B	132.447	116.073	51.748	72.6669	137.02	157.187	56.6364	7.30556	75.9012	91.3435	64.8291	324.497	115.541	136.428	116.996	64.3344	50.8013	56.9925
ENSG00000047056	WDR37	340.643	602.339	826.318	409.083	503.457	471.686	265.163	240.007	445.312	100.012	116.357	113.689	446.543	460.216	394.505	395.152	400.581	406.505
ENSG00000047188	YTHDC2	601.489	943.583	799.915	1021.43	839.85	1114.96	363.293	387.02	793.47	207.204	186.213	342.185	337.724	513.143	457.034	483.639	374.317	358.159
ENSG00000047230	CTPS2	493.467	393.439	398.163	417.78	367.769	429.432	626.845	1294.86	481.377	570.297	388.876	365.589	427.446	478.048	318.47	506.49	361.714	528.901
ENSG00000047249	ATP6V1H	1212.76	1316.54	1407.04	1011.47	998.571	1234.68	1270.08	1599.99	782.597	1937.23	1502.51	1537.89	1408.49	1443.69	1669.67	1964.27	1875.07	1513.37
ENSG00000047315	POLR2B	3038.41	3108.11	2753.47	2760.43	2877.09	2671.87	2092.65	2229.04	2542.02	1679.9	1829.95	3065.05	2969.6	2697.77	2599.15	2688.24	2222.26	2555.69
ENSG00000047346	FAM214A	343.359	262.747	173.996	477.021	266.006	434.517	328.837	87.3716	300.63	161.859	155.578	111.392	86.168	50.8874	51.2817	77.5777	102.029	104.808
ENSG00000047365	ARAP2	486.12	623.446	747.776	437.839	445.916	559.546	91.2352	45.0152	305.306	18.4191	42.4275	29.0635	73.3973	157.746	75.2345	123.147	146.193	202.9
ENSG00000047410	TPR	2286.33	2126.28	1987.66	2140.02	1802.72	1534.07	2617.56	3379.27	2223.38	3258.39	3254.43	2884.42	2832.01	2746.66	2946.45	2738.98	2587.74	2422.33
ENSG00000047457	CP	25.6769	1.56846	15.9161	3.451	4.19485	2.44191	55.6115	8.72532	15.656	18.0411	19.0732	7.31404	17.232	11.1203	9.70583	0	4.81518	10.3282
ENSG00000047578	KIAA0556	481.705	515.753	525.504	522.807	395.666	462.892	267.608	120.785	488.461	502.561	352.344	378.417	448.73	419.142	471.682	307.875	606.03	503.307
ENSG00000047579	DTNBP1	247.627	188.41	222.828	191.142	122.374	153.571	244.264	339.398	166.417	323.962	323.139	242.511	340.705	294.752	404.763	367.643	380.196	353.581
ENSG00000047597	XK	57.4176	50.0044	53.1603	53.494	65.2338	65.4282	43.2403	35.577	96.516	38.7863	29.5151	26.8361	75.556	107.979	83.3022	76.461	50.4023	41.6964
ENSG00000047617	ANO2	0	7.67104	0	0.733251	0.731057	0	0	1.05384	0	0	0	0	0	0	0	5.80216	2.72623	5.18607
ENSG00000047621	C12orf4	247.508	228.359	220.962	253.967	194.214	327.368	196.012	168.093	230.202	211.808	194.802	221.637	282.501	412.824	313.14	469.891	403.393	407.351
ENSG00000047634	SCML1	183.113	194.784	163.244	159.312	222.223	245.833	65.0952	41.3168	143.621	115.518	59.8229	115.154	147.831	173.034	199.808	160.226	159.859	156.949
ENSG00000047644	WWC3	454.129	520.541	555.974	458.966	363.648	465.32	388.466	151.889	429.01	480.932	596.086	458.455	245.727	318.555	307.935	264.997	249.233	315.902
ENSG00000047648	ARHGAP6	30.6235	35.8986	42.7314	8.30357	8.76744	21.1016	11.4487	34.1682	16.5288	4.15397	27.605	36.6224	4.58389	0.901952	3.61131	2.05461	0	0
ENSG00000047662	FAM184B	2.25666	3.95048	1.03497	2.18087	1.43789	2.81942	7.67649	0	1.96884	2.64521	9.31711	1.51467	3.96992	1.95796	0	2.20044	1.24415	2.11168
ENSG00000047849	MAP4	6777.15	8922.87	9269.82	6225.79	6838.23	6420.56	4474.64	5831.76	6384.33	5898.42	6780.17	7122.72	6899.2	7246.26	6571.27	7574.74	8449.03	6929.68
ENSG00000047932	GOPC	924.985	1051.28	914.004	1016.15	1109.33	1638.04	546.719	262.602	645.189	304.193	192.755	443.192	531.361	647.977	500.39	605.552	623.671	616.465
ENSG00000047936	ROS1	970.585	1333.43	769.872	1513.11	2056.29	1659.28	906.032	441.809	808.13	523.981	647.358	866.536	489.181	418.529	403.42	1034.76	1027.92	1123.56
ENSG00000048028	USP28	643.195	759.728	551.88	893.79	999.818	904.469	244.219	219.633	453.157	93.3547	115.979	228.474	514.054	531.127	461.073	452.475	354.658	377.847
ENSG00000048052	HDAC9	60.1515	131.095	252.522	128.859	54.3978	151.813	55.4875	92.7155	33.8726	103.877	17.7343	4.27397	62.8833	54.1283	29.5306	192.201	168.422	128.214
ENSG00000048140	TSPAN17	2100.86	2445.6	2651.62	1823.32	2044.6	2239.16	2282.64	2586.25	2329.86	1622.98	1595.65	1190.37	1585.28	1611.18	1561.8	1663.71	1917.94	1783.45
ENSG00000048162	NOP16	2198.96	1691.49	1466.3	2169.78	1974.5	2211.49	2897.69	4170.81	1919.41	3912.15	4165.82	3432.71	4611.01	4095.28	4676.61	3972.7	3976.69	4236.67
ENSG00000048342	CC2D2A	304.638	220.685	194.666	285.162	214.672	366.246	651.81	753.063	514.755	502.028	615.648	562.815	339.165	357.569	328.49	461.819	351.587	301.051
ENSG00000048392	RRM2B	620.863	1492.65	1546.99	1099.55	1334.5	1686.34	929.914	324.207	2832.14	412.397	220.347	495.671	419.78	494.712	534.789	476.393	324.69	370.639
ENSG00000048405	ZNF800	345.163	537.302	574.04	450.624	531.487	494.314	289.672	206.327	480.435	197.174	257.091	371.857	84.1017	149.205	133.682	138.588	155.532	105.935
ENSG00000048462	TNFRSF17	0	0	0	0	0	1.1895	0	0	0	0	0	0	0	0	0	0	2.11865	0.910452
ENSG00000048471	SNX29	424.313	494.76	525.819	502.266	518.712	522.998	166.407	185.216	392.684	138.267	108.985	197.744	255.07	264.291	263.53	256.721	334.179	261.592
ENSG00000048540	LMO3	2.07464	0	4.59431	3.0989	0	3.36628	7.91288	1.50937	2.14915	18.0038	0	2.69783	3.11884	7.30073	0.2517	6.369	0.504016	0
ENSG00000048544	MRPS10	1610.16	1659.72	1758.56	1192.28	1294.69	1802.21	1027.31	950.667	792.796	861.687	993.531	978.479	1086.78	1033.66	1053.73	1052.92	1150.74	1026.53
ENSG00000048545	GUCA1A	0	2.45548	3.52731	1.70518	1.15643	0	0	0	1.61286	2.13548	0	1.14647	0	0.832818	1.45799	1.00287	0	0
ENSG00000048649	RSF1	447.098	589.394	761.112	417.493	643.346	497.84	264.62	233.685	652.534	539.82	542.855	378.796	548.655	552.603	431.214	414.273	249.302	420.402
ENSG00000048707	VPS13D	1293.66	1420.96	1510.02	1646.52	1429.09	1551.27	728.918	870.469	939.51	697.185	562.186	713.225	792.166	919.673	548.613	884.664	928.923	918.972
ENSG00000048740	CELF2	0	0	0	0	0	0	0	0	0	0	0	0	0.897426	0	0	1.00366	0	0
ENSG00000048828	FAM120A	3729.65	6799.28	6859.41	4991.51	6661	6012.95	2433.46	2714.44	7889.39	2298.14	2223.37	3163.58	3798.77	6301.14	3705.55	3113.05	2453.15	2368.3
ENSG00000048991	R3HDM1	863.197	1290.83	1386.75	595.734	477.625	663.848	290.721	176.002	526.591	443.907	482.755	725.856	979.13	1253.45	947.61	949.48	877.837	814.709
ENSG00000049089	COL9A2	0	4.67222	0	8.99546	16.3423	8.3085	11.5232	7.12793	9.723	6.24387	6.46724	9.40078	9.32565	5.82292	10.1169	4.41278	9.13364	3.72958
ENSG00000049130	KITLG	50.8074	112.656	83.5774	435.878	382.264	556.804	33.5734	11.0139	90.5757	0	1.21164	1.02791	80.0038	113.587	56.0045	60.1396	79.3695	78.5492
ENSG00000049167	ERCC8	544.99	447.965	434.547	484.123	534.632	578.398	480.716	233.468	331.088	111.559	140.562	240.035	206.431	197.079	233.125	217.641	213.856	216.295
ENSG00000049192	ADAMTS6	53.3396	112.338	305.216	9.39068	38.2495	8.4602	0	5.3744	23.9774	0.654944	1.55631	5.88743	13.7052	9.30896	4.2759	97.8439	49.7604	51.2735
ENSG00000049239	H6PD	1251.38	1329.05	1544.29	982.017	1006.46	1178.58	574.261	820.137	1093.39	1719.2	3179.99	4925.34	390.031	369.267	363.018	430.371	351.235	345.838
ENSG00000049245	VAMP3	2620.03	2867.26	3168.96	1859.4	2019.22	2497.23	1578.24	1635.38	1262.22	1637.47	1704.57	1710.95	1510.52	1567.22	1519.49	1964.01	2029.51	2082.18
ENSG00000049246	PER3	32.2275	48.1432	61.5791	26.3965	61.4562	43.2168	22.6475	0	22.8638	55.8977	34.0177	161.913	45.7537	69.1735	40.0518	31.3826	31.4016	60.3923
ENSG00000049247	UTS2	0	0.708867	0	0	0	0	2.25502	0	1.47751	0	0	0	0	0	0	0	0	0
ENSG00000049249	TNFRSF9	2.33787	7.45372	16.7651	4.86111	8.54565	1.42161	2.06968	0	1.0866	3.77213	6.66376	15.3422	6.33868	19.6954	2.94464	46.6775	16.5731	39.8257
ENSG00000049283	EPN3	91.5412	41.8283	8.68871	278.168	200.426	178.334	363.347	211.031	313.416	0	0	1.50783	2.2317	5.16628	10.53	1.25298	11.7125	5.64705
ENSG00000049323	LTBP1	8465.06	15283.4	11071.1	5969.65	10235.2	8923.43	347.831	468.923	1591.44	1637.79	3467.99	7987.5	1581.7	1743.46	1142.98	1726.88	1384.36	1469.1
ENSG00000049449	RCN1	4095.86	3172.8	3125.48	3740.49	2245.63	4221.91	5853.96	12029	2257.74	19208.2	17658.1	9622.61	4401.04	3499.73	3884.66	3849.18	4254.98	4705.53
ENSG00000049540	ELN	4.50239	0.329137	1.90944	5.59973	2.86623	1.21372	1.25619	7.15838	3.031	0	1.55237	3.72815	0.995739	0.804867	0.198716	0	2.41272	0
ENSG00000049541	RFC2	459.085	366.892	331.063	340.26	529.445	299.251	1045.4	1476.7	575.114	1575.43	1134.53	442.486	1548.69	1569.8	1778.11	1501.26	1453.07	1393.86
ENSG00000049618	ARID1B	690.655	863.508	1023.42	1070.31	1097.57	909.574	604.777	395.433	1040.41	530.737	388.199	732.58	688.992	929.375	738.196	755.529	782.986	586.525
ENSG00000049656	CLPTM1L	2447.11	2362.32	2382.85	2471.92	2098.05	2443.26	2689.26	2665.69	2218.52	2884.41	3245.14	3241.66	2872.21	2766.75	2710.61	2455.03	2382.43	2673.99
ENSG00000049759	NEDD4L	1552.29	1500.92	1732.82	1636.33	1712.73	1577.64	2395.79	3110.42	2345.79	998.009	971.992	486.363	2020.39	1849	2161.76	3502.2	3693.88	3486.05
ENSG00000049768	FOXP3	9.90975	10.8089	5.77167	6.40784	24.5876	4.22833	12.4413	14.0261	7.55431	22.0667	22.6978	31.4846	8.75889	5.51072	9.06571	10.3831	3.05289	10.4649
ENSG00000049769	PPP1R3F	183.144	102.835	167.573	133.754	158.066	103.841	160.589	288.157	139.427	141.288	184.357	329.045	72.3626	70.4915	68.6061	57.8817	73.4001	63.4368
ENSG00000049860	HEXB	1933.69	1230.68	1243.13	1273.1	1259.72	1387.05	2150.39	3836.97	1028.99	5355.8	5257.13	2839.11	2014.62	1525.41	1903.57	1805.88	1900.16	2194.08
ENSG00000049883	PTCD2	301.825	379.977	232.894	353.289	376.841	383.081	281.448	177.06	278.656	311.115	453.274	644.603	402.399	391.419	448.528	339.786	398.218	355.927
ENSG00000050030	NEXMIF	0	0	0	0	0	0	1.04245	0	0	0	0	0	0.811816	0	0	0	0	0
ENSG00000050130	JKAMP	648.34	1018.69	879.402	724.237	842.563	764.23	992.6	525.103	1007.02	460.495	505.948	770.68	449.107	491.21	459.364	532.985	517.601	386.192
ENSG00000050165	DKK3	0.170471	1.51669	1.7246	3.01728	0	0	0	0	0	1.0447	2.24839	1.12619	8.98428	3.2797	0.820425	3.74476	5.06078	6.18849
ENSG00000050327	ARHGEF5	1145.63	1284.83	1441.5	1120.97	829.466	983.606	1490.66	1492.84	1142.28	334.63	297.799	266.859	967.816	872.194	879.098	1261.72	1211.17	1199.17
ENSG00000050344	NFE2L3	414.816	230.798	244.981	528.791	147.734	559.853	406.844	267.781	337.435	481.443	613.969	802.717	400.891	452.545	383.126	655.194	503.393	530.542
ENSG00000050393	MCUR1	729.818	729.302	900.375	514.336	576.585	647.49	746.442	1017.04	436.444	784.811	888.44	371.434	777.446	709.974	618.601	691.853	679.241	715.117
ENSG00000050405	LIMA1	3022.16	5482.62	8378.31	2803.83	3525.92	3724.72	1015.79	492.348	1507.35	460.874	505.169	803.869	2498.55	3211.79	2424.88	4596.77	4488.7	3922.04
ENSG00000050426	LETMD1	1941.74	1148.7	1002.82	1434.58	1347.02	1277.73	1815.11	1810.96	2042.12	989.617	1612.06	3016.5	834.013	727.928	813.189	651.938	590.017	798.558
ENSG00000050438	SLC4A8	15.8086	12.606	11.9819	8.82414	14.795	5.0506	9.29804	0.519639	34.2033	104.023	128.162	168.786	45.9541	13.6015	23.0322	9.97412	6.36484	14.856
ENSG00000050555	LAMC3	0	0.928925	1.04291	0.738479	0	0	7.69359	0	0	9.27229	1.45179	0	1.73932	0.99359	0	0.370696	0	0.791904
ENSG00000050628	PTGER3	0	1.75605	0	0.619254	0	0	0	0	0	0	0	0.833145	0	0	0	0	0	0
ENSG00000050730	TNIP3	2.1	3.98204	0	5.3744	1.83224	3.09277	0	0	0	13.6211	1.51017	10.1398	7.5736	21.2805	8.0891	22.4276	45.8954	14.4872
ENSG00000050748	MAPK9	1397.84	1886.05	2040.46	1260.8	1774.21	1600.11	1136.55	1167.38	2001.16	700.219	973.244	1359.23	1404.95	1595.12	1419.9	1535.02	1209.99	1356.23
ENSG00000050767	COL23A1	0	0	0	0	0	0.370693	0	11.5271	0.714728	0	0.815846	0	0.413023	0.741654	0	0.925588	0	2.65404
ENSG00000050820	BCAR1	2113.65	1740.07	2070.12	2279.94	1942.04	2022.39	1355.75	816.788	1384.89	2590.87	2500.33	1783.8	3070.69	2712.56	2454.62	2432.16	2760.37	2572.31
ENSG00000051009	FAM160A2	838.593	719.205	687.354	715.514	571.469	609.774	594.812	420.085	522.786	525.136	674.771	722.053	628.593	442.434	516.748	458.751	572.588	564.901
ENSG00000051108	HERPUD1	1067.47	1151.86	1514.68	1467.37	986.826	837.373	731.604	921.467	1396.87	720.779	1292.78	2272.71	715.13	580.259	662.899	989.867	969.182	858.395
ENSG00000051128	HOMER3	1256.14	1505.46	2441.72	888.615	1001.63	989.929	913.929	968.094	699.136	1246.25	1758.25	866.046	870.258	856.405	778.51	1086.27	1279.37	1190.38
ENSG00000051180	RAD51	135.448	68.4259	32.555	31.7437	146.445	48.0423	157.191	382.567	110.933	280.965	271.892	45.8291	525.701	498.46	530.691	573.096	543.433	511.451
ENSG00000051341	POLQ	164.553	77.2615	6.19013	48.8223	187.132	86.6269	238.318	123.981	154.728	149.998	100.176	42.4579	525.958	351.256	402.384	406.102	314.158	336.352
ENSG00000051382	PIK3CB	438.079	679.954	653.737	518.609	576.688	541.475	403.487	288.703	600.825	236.769	318.271	319.063	417.294	505.792	357.209	373.68	292.407	381.532
ENSG00000051523	CYBA	3.09295	0.616636	0	0	3.02506	0	0	0	0	9.03133	0.540602	0	2.56358	0.983778	0	1.39945	0	0.798469
ENSG00000051596	THOC3	1046.01	791.918	964.162	935.911	963.569	1139.61	1095.87	1255.76	1151.16	740.13	913.69	640.934	2576.58	2085.17	2225.34	2305.85	2210.43	3005.66
ENSG00000051620	HEBP2	3050.41	2598.1	2434.06	2017.38	1858.31	2195.96	3380.43	1671.58	1028.91	924.452	933.025	924.449	955.368	910.881	1019.19	883.954	1140.07	1085.97
ENSG00000051825	MPHOSPH9	115.484	134.921	86.0195	119.566	188.38	165.558	148.487	334.436	187.015	960.366	643.723	310.964	422.003	288.288	372.369	288.551	216.724	445.849
ENSG00000052126	PLEKHA5	943.999	1011.76	1057.46	1063.04	1028.96	1256.42	381.093	212.234	457.93	40.4608	93.4632	75.8287	704.806	706.482	692.008	820.753	742.925	878.013
ENSG00000052344	PRSS8	2444.53	1986.91	2182.74	1464.3	1208.89	1490.02	2578.93	3344.72	2412.67	1.21592	3.65732	5.21747	22.7482	28.6628	26.5404	90.7727	120.783	124.326
ENSG00000052723	SIKE1	290.861	458.317	607.982	292.783	382.706	256.086	318.901	1067.97	344.356	806.794	573.883	613.281	602.34	583.294	483.149	518.912	785.452	700.124
ENSG00000052749	RRP12	1523.18	1205.31	1249.05	1954.11	1356.41	1619.19	3365.21	4879.15	2370.17	3408.34	4595.89	4324.93	3159.67	2472.98	2745.38	2213.82	2307.14	1911.62
ENSG00000052795	FNIP2	139.867	246.307	247.091	97.1739	187.931	209.406	59.8424	36.2435	101.58	123.283	19.1285	53.6526	97.8382	103.787	125.097	93.3857	67.4646	89.8614
ENSG00000052802	MSMO1	3485.98	4671.84	2332.67	1179.95	3930.65	1540.68	1177.26	2211.55	1480.05	2313.28	1210.55	1246.91	1400.61	1523.93	1771.22	1886.19	2659.25	2103.82
ENSG00000052841	TTC17	1481.31	1491.78	2152.2	1573.05	1444.66	1449.78	909.251	823.705	1206.55	828.068	1025.44	1777.2	1004	837.206	1062.04	1155.64	1124.94	1130.43
ENSG00000052850	ALX4	10.3544	6.55717	1.8651	15.4129	6.15387	8.07645	15.043	1.77984	20.4964	0	0	6.0989	0.899305	0.884921	0	0	1.145	0
ENSG00000053108	FSTL4	7.99427	4.58087	7.79291	12.202	4.90826	7.67334	0	1.40794	0	0	1.56442	5.32214	0	3.5354	2.83093	0	9.42486	1.54878
ENSG00000053254	FOXN3	255.751	391.118	359.077	372.109	501.966	525.208	330.052	219.917	679.241	181.187	101.774	113.923	286.206	333.403	249.394	269.486	333.668	150.977
ENSG00000053328	METTL24	0.940914	1.76893	0	2.72044	2.60029	0.837515	1.9318	0	1.94415	0	0	0	0	0	0	0	0	0
ENSG00000053371	AKR7A2	744.144	529.684	577.208	472.491	607.158	511.318	1017.26	1697.42	664.019	1842.72	1784.27	1116.88	963.129	915.355	1118.94	941.184	1022.78	1172.52
ENSG00000053372	MRTO4	1507.83	1321.77	1158.13	1494.77	1439.85	1534.81	2323.36	3632.8	1755.06	3442.51	3528.81	2842.44	4253.6	4016.86	4161.41	3698.99	3669.59	3706.25
ENSG00000053438	NNAT	11.031	28.3067	19.9481	16.259	28.3799	25.6794	0.795952	0	28.965	0	1.66568	5.38734	17.1285	17.0231	16.974	15.1323	18.3301	5.16046
ENSG00000053501	USE1	222.229	151.284	232.445	251.374	254.415	305.277	482.23	848.768	288.599	1153.76	1338.19	1264.57	506.608	353.274	452.279	459.57	483.515	490.78
ENSG00000053524	MCF2L2	261.787	245.858	651.436	26.2442	37.9229	69.8586	65.3713	172.68	144.085	102.252	172.56	150.671	79.9688	59.0139	31.5654	209.685	168.186	187.975
ENSG00000053702	NRIP2	9.40531	24.2109	10.8407	22.446	13.0942	15.6994	20.0859	4.72616	20.6511	12.0566	15.3007	18.3279	46.7483	28.6412	23.8364	27.9406	28.7571	32.0787
ENSG00000053747	LAMA3	42684.4	59282.4	130911	22445.2	20408	33417.8	6399.78	9629.67	4613.85	743.599	960.636	952.791	9560.64	11665.5	9604.2	31081.4	40313.9	29931.7
ENSG00000053770	AP5M1	728.889	1044.69	1067.99	983.633	1257.22	1406.34	529.402	258.169	1173.59	334.056	122.828	329.433	430.727	499.218	352.617	391.783	306.857	295.974
ENSG00000053900	ANAPC4	501.577	701.422	646.092	537.771	525.846	596.24	509.455	546.11	349.833	338.491	278.277	279.72	381.538	418.804	356.668	379.276	341	275.368
ENSG00000053918	KCNQ1	8.27312	1.37394	6.40143	0	0	1.01554	3.166	0	3.15275	0	0	2.08502	1.55309	0.371038	0	0	6.03335	0
ENSG00000054116	TRAPPC3	1714.21	1515.8	1635.58	1527.03	1390.94	1614.3	2475.95	3391.14	1654.05	2919.55	2713.99	2077.66	2301.77	2116.66	2399.74	2494.15	2720.02	2702.61
ENSG00000054118	THRAP3	2641.96	3932.66	3998.07	2846.31	3298.35	3334.15	1885.81	1702.65	3029.46	2103.14	1969.84	2198.2	4077.64	4510.27	3911.29	4091.01	3810.26	3369.57
ENSG00000054148	PHPT1	2029.03	1667.01	1425.35	2403.7	1727.77	1791.14	5059.95	4858.34	2318.03	7026.7	6653.37	3171.44	2849.42	1983.82	2748.86	1865.7	2211.76	2318.9
ENSG00000054179	ENTPD2	629.561	495.297	1316.2	630.821	407.854	534.826	724.199	1045.2	1011.48	3082.82	4779.43	5817.89	234.383	307.973	411.369	295.221	257.831	274.365
ENSG00000054219	LY75	890.753	1261.58	1086.98	1534.37	1409.61	2018.53	441.702	184.849	846.41	145.642	169.614	302.291	655.709	681.733	547.432	567.464	369.522	539.533
ENSG00000054267	ARID4B	347.648	711.445	697.139	509.043	621.236	657.565	192.361	25.1772	491.865	128.378	61.166	234.026	312.364	354.754	239.012	247.331	175.731	262.456
ENSG00000054277	OPN3	649.339	690.976	988.726	572.342	635.661	575.71	859.032	813.219	800.986	415.64	298.394	356.752	274.59	207.737	241.302	354.132	295.837	316.185
ENSG00000054282	SDCCAG8	426.293	432.459	459.612	390.944	265.524	454.041	282.904	378.248	345.198	574.15	506.558	356.815	172.593	193.268	298.737	210.014	228.992	225.606
ENSG00000054356	PTPRN	0	0	0	0	0	0	5.53074	3.39546	3.04425	0.313749	2.64498	0	1.88177	0	0	0.990801	1.13258	0
ENSG00000054392	HHAT	160.066	80.4205	64.5307	168.849	145.182	169.157	152.972	71.157	155.479	36.5979	44.0037	37.8586	38.3132	41.5723	48.9497	50.0514	34.3708	59.1395
ENSG00000054523	KIF1B	742.164	1182.07	1125.02	842.393	1273.28	1062.39	518.137	506.983	1163.85	393.501	306.777	431.129	579.863	703.783	494.226	627.584	632.171	484.801
ENSG00000054598	FOXC1	1083.13	892.913	670.677	968.33	1073.29	1345.31	627.456	463.406	557.888	466.077	273.296	577.157	524.638	470.172	559.374	498.496	495.48	474.33
ENSG00000054611	TBC1D22A	644.389	529.508	569.671	439.845	542.286	447.892	558.089	899.632	551.244	617.358	666.503	476.573	737.032	562.563	667.624	679.98	673.735	670.866
ENSG00000054654	SYNE2	1319.88	1024.01	1099.66	2067.86	2164.78	2011.92	1424.66	774.198	1595.33	186.265	191.025	133.915	651.73	746.262	614.708	847.806	984.983	1077.2
ENSG00000054690	PLEKHH1	195.898	181.149	135.063	208.491	175.479	129.275	501.828	312.675	418.714	58.0291	42.5683	116.877	42.6166	120.736	62.1911	63.0991	133.481	106.616
ENSG00000054793	ATP9A	590.95	862.378	1008.18	633.565	760.926	721.566	710.819	479.408	1218.01	167.13	337.917	717.87	817.25	930.035	824.464	922.943	963.338	943.1
ENSG00000054938	CHRDL2	0	0	0	0.840499	0	0	2.22225	0	0	19.4963	6.96399	1.13015	0	0.272102	0.829323	0	0	2.48211
ENSG00000054965	FAM168A	598.932	695.314	742.507	679.781	830.025	657.029	454.844	392.604	745.059	548.738	469.343	587.468	602.91	591.667	576.066	581.108	545.579	605.068
ENSG00000054967	RELT	239.602	264.815	223.65	246.781	297.984	167.594	248.169	202.037	231.155	267.749	297.128	303.057	468.346	424.95	458.955	405.144	498.839	482.886
ENSG00000054983	GALC	3.27873	1.60859	4.22592	0.881945	3.43256	0.79416	1.78096	0	1.67729	3.27231	0	1.08592	1.87757	1.67301	0	0	0	0
ENSG00000055044	NOP58	3193.76	2979.06	2857.97	3318.41	2780.03	3596.84	3648	4001.52	2862.88	2753.37	2732.35	2341.01	4568.54	4305.24	3767.58	4444.31	3492.98	3365.07
ENSG00000055070	SZRD1	2257.6	2628.13	2797.77	2412.38	2487.42	2661.88	2579.7	2745.46	3087.28	4029.22	3769.3	3034.52	4583.02	4601	4877.93	4342.53	4975.26	4198.27
ENSG00000055118	KCNH2	5.54675	3.53896	7.06833	0	0	0.269503	6.89102	0	3.24776	3.02472	1.14947	5.20865	3.44589	5.05515	3.82532	4.49519	5.1612	3.23112
ENSG00000055130	CUL1	1890.08	2092.2	2369.06	1709.11	1878.12	1905.4	2523.54	2815.77	2719.53	1556.58	1650.66	1770.96	2336.19	2374.71	2203.79	2214.4	1982.36	2120.87
ENSG00000055147	FAM114A2	409.375	615.851	812.826	384.716	440.202	401.65	221.449	173.427	301.235	193.795	303.403	428.52	304.321	284.875	305.425	360.453	280.246	313.015
ENSG00000055163	CYFIP2	123.69	166.683	87.508	298.307	180.173	212.137	1539.93	1736.05	953.224	622.994	601.977	213.618	596.328	378.806	571.925	244.307	244.535	363.769
ENSG00000055208	TAB2	1575.97	1850.97	2227.19	1582.29	1592.7	1894.14	1002.83	431.432	1314.57	354.47	425.724	868.653	650.409	670.722	643.087	828.264	665.128	688.692
ENSG00000055211	GINM1	659.359	593.136	571.487	641.599	596.49	690.534	593.017	329.273	514.13	540.884	448.344	598.862	315.97	314.329	319.037	263.792	246.463	227.901
ENSG00000055332	EIF2AK2	1831.34	1985.1	3962.23	1382.56	1941.48	1911.23	776.395	556.44	1752.71	425.494	384.335	354.67	816.759	883.518	749.155	2449.67	1672.41	1457.95
ENSG00000055483	USP36	1228.79	1189.74	1484	1710.14	1490.44	1332.53	1203.57	1277.31	1439.47	1267.24	1501.34	1609.21	1170.41	1321.12	1270.76	1179.47	1127.59	1006.93
ENSG00000055609	KMT2C	696.329	833.959	654.754	802.62	718.488	921.428	514.21	233.266	795.939	160.728	202.75	442.413	353.377	365.806	348.214	384.019	370.795	313.37
ENSG00000055732	MCOLN3	117.544	101.149	97.9162	41.4902	64.1085	68.5014	128.026	49.2342	114.798	25.1172	32.2045	39.9636	83.8987	109.586	81.955	95.0059	118.123	108.994
ENSG00000055813	CCDC85A	0	7.90647	13.0534	1.81261	8.00919	3.50085	0	0	0.853965	2.48298	3.93112	8.53511	0.899467	1.91722	2.65825	3.01953	0	0
ENSG00000055917	PUM2	1874.45	3104.55	3488.81	2550.83	2890.72	3411.78	1187.9	611.808	2639.97	492.564	468.634	796.66	771.074	1039.78	670.367	617.06	635.418	497.867
ENSG00000055950	MRPL43	805.646	652.057	643.839	694.067	629.846	713.841	1672.38	2443.02	883.006	3363.99	2553.09	1717.17	1666.31	1599.3	1952.65	1553.31	1594.26	1675.01
ENSG00000055955	ITIH4	7.52643	7.01871	10.1446	6.17216	8.20671	0.282673	7.96841	2.91868	2.77899	20.8013	7.14954	1.03355	2.61163	0	0	2.25504	8.41298	0
ENSG00000055957	ITIH1	0	1.40515	0	0	0	1.38708	0	0	0.992044	0	0	0.827138	0	0	4.57093	0	0	0
ENSG00000056050	HPF1	313.469	262.021	258.226	181.765	194.529	207.81	241.502	367.681	127.376	320.529	279.773	96.9569	263.972	214.751	241.548	199.409	246.327	217.09
ENSG00000056097	ZFR	1077.81	1889.63	2472.18	1593.86	1794.5	2186.72	600.351	192.653	1464.37	289.137	471.212	1061.31	1140.15	1673.07	1081.88	1048.29	886.183	1021.51
ENSG00000056277	ZNF280C	49.1339	107.745	77.9757	71.4083	102.812	117.477	20.991	3.43639	95.9471	13.2287	19.0241	54.2375	46.9667	49.4509	54.008	38.921	33.2741	36.5709
ENSG00000056291	NPFFR2	0	0	1.29491	2.26926	0	0	1.54035	0	0	0.932797	0.806032	1.68965	0	0	0	0	0.950296	1.3491
ENSG00000056487	PHF21B	3.72417	0.540986	0	26.9941	32.2805	23.8533	71.5982	55.3505	114.172	5.18307	15.6716	32.1871	25.8431	24.918	10.5481	7.31236	36.8204	32.1502
ENSG00000056558	TRAF1	114.973	71.8669	82.3914	102.337	76.1062	95.9461	52.5633	26.4579	88.2372	21.084	34.1074	61.058	7.14649	7.91083	22.8811	40.9805	34.1479	33.6654
ENSG00000056586	RC3H2	1075	1416.33	1560.11	1134.07	1414.45	1317.31	766.364	995.724	1366.56	1335.9	1276.26	820.443	861.754	1022.16	894.941	706.107	602.051	627.478
ENSG00000056736	IL17RB	41.7159	57.6705	60.3703	49.9005	64.0902	60.4342	135.211	121.481	105.029	125.884	66.7421	45.2566	138.347	156.082	170.477	73.0972	88.6882	82.5832
ENSG00000056972	TRAF3IP2	1359.38	872.318	858.826	1525.69	1190.63	1379.45	1658.21	2050.97	746.487	434.251	791.821	944.822	1617.17	969.209	1027.3	1730.69	1708.03	954.102
ENSG00000057019	DCBLD2	4590.87	9389.63	7701.8	2542.57	6210.06	5765.73	958.27	1058.11	2573.32	1412.8	1850.63	1455.17	1574.4	2173	1691.46	3343.51	2864.71	2397.04
ENSG00000057149	SERPINB3	46.591	45.1813	25.9292	50.2741	59.7898	45.7055	11.1275	9.72204	14.4273	0	0	2.41915	397.862	336.806	395.567	343.489	369.13	346.866
ENSG00000057252	SOAT1	321.991	878.694	787.794	341.145	738.87	486.904	86.9478	71.4415	322.927	172.217	110.809	251.88	387.09	530.888	392.078	605.38	375.258	449.367
ENSG00000057294	PKP2	2703.62	2945.89	2963.66	2402.41	2641.24	2784.62	968.737	641.037	1432.23	238.182	266.28	575.694	1373.21	1460.28	1192.04	1684.19	1187.04	1196.59
ENSG00000057468	MSH4	0.939548	2.45709	3.72677	3.62185	0	0	0.937376	0	0	0	0	0	0	1.76924	0	1.00668	1.1468	0
ENSG00000057608	GDI2	8706.74	8891.96	10064.8	8648.18	7458.76	9256.69	12123.6	15263	10034.3	10362.7	10643.1	10961.7	8177.72	8628.88	8663.37	8061.6	7392.16	6495.7
ENSG00000057657	PRDM1	677.628	1339.25	972.697	183.873	118.53	115.357	49.8083	30.0406	142.539	17.8057	9.70454	24.125	86.5462	81.3322	94.3008	268.816	106.52	104.443
ENSG00000057663	ATG5	752.37	984.604	1125.96	695.273	606.067	790.532	641.668	537.669	611.862	383.634	409.616	618.666	572.733	502.641	471.234	507.11	504.482	490.404
ENSG00000057704	TMCC3	265.817	437.298	523.8	93.6217	114.779	71.3024	5.17754	12.8385	58.0004	3.92761	38.1619	17.1229	27.6083	41.1615	40.6451	144.959	156.465	116.065
ENSG00000057757	PITHD1	961.398	710.481	683.051	662.414	646.809	613.832	666.457	1233.03	566.74	1460.6	1305.97	1329.86	1267.17	1145.76	1350.07	1082.62	1065.94	1141.77
ENSG00000057935	MTA3	675.466	687.851	739.834	659.055	693.566	782.215	1061.97	1326.78	690.164	687.641	728.794	675.415	515.37	520.99	424.927	509.696	516.999	464.25
ENSG00000058056	USP13	369.034	378.177	276.92	291.09	295.067	305.583	252.764	420.301	245.516	855.325	288.587	371.757	302.931	333.378	314.376	347.104	425.017	281.671
ENSG00000058063	ATP11B	1030.23	2697.78	3030.41	1103.18	1791.76	1542.09	514.413	370.733	1469.2	312.689	267.03	468.741	509.158	573.259	469.924	485.719	524.989	546.965
ENSG00000058085	LAMC2	51317.8	110661	300751	21745.6	29295.5	33636.6	4023.44	4882.78	7758.88	683.793	1300.83	2171.82	12298.3	18316.6	11136.2	38871.3	50294.8	36642.8
ENSG00000058091	CDK14	371.636	586.697	860.763	317.576	661.942	494.643	245.328	150.465	400.761	137	162.913	290.761	316.289	391.307	242.247	474.204	277.132	544.847
ENSG00000058262	SEC61A1	7731.42	9374.21	8362.61	8043.96	7488.67	8191.26	8535.49	11711.5	7523.46	13967.4	15044.7	11213.6	10171	9637.6	9874.38	11570.7	12352.8	10992.5
ENSG00000058272	PPP1R12A	402.883	1073.36	1098.23	744.504	906.08	856.996	141.916	62.2116	957.916	71.3696	61.8192	151.827	580.624	1125.29	344.794	753.243	391.036	442.71
ENSG00000058335	RASGRF1	4.03549	9.77907	1.74519	2.15746	3.80149	2.4983	0	0	10.1965	21.9141	10.4327	12.067	10.9733	21.6678	13.2394	24.4379	13.9259	32.1805
ENSG00000058404	CAMK2B	89.6456	8.34644	7.58916	415.902	147.012	189.585	524.775	197.063	392.715	346.026	500.936	114.862	74.9659	52.2401	115.494	40.8504	19.8291	43.2551
ENSG00000058453	CROCC	251.353	364.627	311.285	644.92	509.56	415.758	192.742	160.103	303.703	136.189	206.193	253.294	331.207	301.545	264.22	244.191	280.812	239.116
ENSG00000058600	POLR3E	830.03	745.793	719.141	758.79	1008.89	930.846	728.355	972.659	1041.9	823.167	951.002	1265.99	1237.24	1338.43	1244.86	1184.55	1596.18	1375.04
ENSG00000058668	ATP2B4	1972.38	3476.64	5690.71	1419.65	1639.35	2402.17	620.008	486.465	1001.44	408.283	255.804	266.396	614.509	640.178	495.89	688.089	686.718	552.324
ENSG00000058673	ZC3H11A	3644.12	4000.6	4439.72	4466.5	3915.29	4028.63	2411.19	1673.44	3518.52	1413.71	1483.14	2222.38	1983.37	2105.39	1707.7	2006.93	1742.01	1980.7
ENSG00000058729	RIOK2	438.984	394.97	487.372	488.459	452.235	391.461	570.995	642.555	380.103	640.754	708.581	754.621	562.173	409.152	503.473	399.031	404.238	477.842
ENSG00000058799	YIPF1	503.216	528.26	614.334	460.349	383.101	474.382	626.088	657.316	418.155	537.963	491.49	508.195	308.945	401.268	342.246	408.059	400.301	370.622
ENSG00000058804	NDC1	1233.23	988.679	824.829	1117.99	1294.21	1539.87	1359.26	938.912	1166.03	819.191	670.693	499.637	1419.16	1509.85	1342.67	1243.25	1052.84	964.437
ENSG00000058866	DGKG	2.55123	1.86294	1.05816	6.39205	13.5743	19.1787	21.9641	34.3882	52.3348	78.9781	81.8092	39.9174	343.941	308.125	302.061	549.713	494.841	479.729
ENSG00000059122	FLYWCH1	1087.55	1210.95	1725.96	1218.74	967.794	1093.46	831.938	797.577	740.11	1316.03	1601.46	2283.12	1010.76	833.711	868.51	779.765	1050.48	899.254
ENSG00000059145	UNKL	60.5889	41.3084	75.7007	118.824	208.693	116.508	164.628	122.242	107.673	116.736	200.155	247.97	191.265	165.819	122.442	88.1785	107.354	178.183
ENSG00000059377	TBXAS1	34.3047	9.46318	10.0792	19.638	25.7209	15.4542	98.2384	186.355	101.503	263.062	287.312	258.169	50.584	45.5242	51.5366	37.3853	36.0827	38.4746
ENSG00000059378	PARP12	614.053	396.912	683.388	415.461	348.775	372.291	561.394	443.699	552.463	293.959	312.045	357.681	466.204	402.315	440.007	1657.86	1100.39	1162.64
ENSG00000059573	ALDH18A1	1458.96	1705.57	1404.27	1812.81	1540.92	1853.28	2867.04	2430.73	3439.41	2634.44	2967.01	3444.75	4190.86	4649.76	4318.78	3501.04	3055.71	2894.11
ENSG00000059588	TARBP1	738.437	509.465	367.871	700.561	540.794	834.452	1184.6	1169.69	874.597	821.835	891.874	1204.28	765.854	738.847	735.795	721.782	715.379	829.608
ENSG00000059691	GATB	573.269	500.335	489.219	543.758	596.207	588.991	844.124	1284.48	555.423	1067.93	904.513	691.001	858.156	863.245	1003.14	946.734	902.387	948.431
ENSG00000059728	MXD1	1823.89	2479.51	3586.35	1082.95	1704.97	1292.21	481.656	722	1370.34	277.464	297.507	939.917	605.408	636.305	497.328	692.063	327.379	339.483
ENSG00000059758	CDK17	235.545	526.383	803.611	375.452	539.538	589.765	92.1625	44.2663	438.518	23.1672	32.5842	201.393	266.866	455.283	324.744	346.128	208.731	259.878
ENSG00000059769	DNAJC25	295.859	297.127	345.615	269.05	247.744	335.259	167.361	200.386	129.084	312.613	181.495	214.413	247.4	260.719	263.686	229.133	227.069	236.235
ENSG00000059804	SLC2A3	813.307	907.107	885.441	26.8064	112.648	39.7945	4.12031	37.6359	62.7307	361.572	416.363	482.268	241.082	267.95	270.298	486.616	580.164	564.679
ENSG00000059915	PSD	41.8961	29.7225	27.0628	50.0024	47.8295	30.1591	55.6115	65.5547	79.9229	80.4676	72.4467	117.209	26.7131	19.1183	37.3257	12.6763	23.4804	26.8294
ENSG00000060069	CTDP1	444.892	414.135	462.328	387.973	441.177	371.156	465.846	507.847	426.113	547.451	507.021	442.609	674.869	649.548	615.523	688.878	827.881	690.916
ENSG00000060138	YBX3	9205.96	8122.32	9019.87	10425	6902.43	8549.01	10821.2	8185.98	7510.75	6335.72	6855.76	7858.25	13235	11730.7	13747.9	12434.4	12381.3	12739.3
ENSG00000060140	STYK1	53.2826	55.0379	81.4818	55.457	40.5973	64.9329	23.8067	2.72124	29.3048	0.874658	0	0	56.2384	52.9162	34.1142	99.936	118.936	128.053
ENSG00000060237	WNK1	1837.84	3629.42	3258.03	3928.73	4288.93	3505.38	865.193	977.727	2981.22	643.495	643.577	2204.8	3465.14	3464.95	2639.26	3746.92	3028.79	3109.91
ENSG00000060303	RPS17P5	0	0.826224	0	0	0	0	0	0	0	0	0	1.20949	0	0	0	0	0	0
ENSG00000060339	CCAR1	1079.3	1369.14	1029.42	1474.45	1351.27	1306.75	2195.07	1187.77	1924.25	1195.37	1549.37	1076.03	1329	1646.59	1230.19	1393.32	1172.42	1326.73
ENSG00000060491	OGFR	1165.21	814.069	1178.78	832.436	999.694	753.25	1769.03	1927.82	1312.77	2333.13	2200.7	1725.78	1930.39	1624.4	1792.25	2614.52	2661.89	2556.37
ENSG00000060558	GNA15	2626.31	2287.18	2417.34	1766.62	1559.05	1765.85	975.096	1589.14	979.674	960.318	1200.82	1010.88	1476.87	1374.87	1333.56	1945.65	2643.98	2113.46
ENSG00000060566	CREB3L3	0	0	0	0	0	0	0	0	0	0	0	0	1.54222	1.51728	0.75938	0	1.80485	0
ENSG00000060642	PIGV	649.993	486.176	504.019	556.878	561.946	719.668	584.199	600.547	576.564	276.331	369.174	662.385	186.982	221.403	222.668	283.203	253.775	264.334
ENSG00000060656	PTPRU	2935.73	2730.36	2741.12	3861.04	3327.7	3473.86	4336.29	2742.6	4683.71	1942.56	2132.16	4272.06	3217.53	2666.13	3146.56	2111.72	1884.73	1896.74
ENSG00000060688	SNRNP40	817.991	631.115	698.18	798.394	700.607	785.356	1196.42	2178.28	719.356	1761.26	1785.2	1140.87	1846.94	1553.84	1670.28	1389.32	1191.27	1208.99
ENSG00000060749	QSER1	462.404	756.564	651.116	658.451	820.612	898.464	240.502	143.107	826.214	175.698	153.969	403.628	397.338	539.71	387.922	524.637	347.112	378.614
ENSG00000060762	MPC1	727.153	544.275	320.819	619.851	708.129	729.681	502.376	626.602	536.766	506.717	334.392	485.435	887.162	756.407	868.308	700.165	728.3	826.314
ENSG00000060971	ACAA1	1359.21	1117.32	846.842	969.085	1018.54	954.696	1989.63	2125.94	1245.72	3317.11	3192.89	1850.93	1693.43	1429.18	1757.86	1779.66	1920.89	2022.13
ENSG00000060982	BCAT1	13.2186	26.6268	15.572	7.74043	17.6975	3.17975	0.739564	0	4.80219	14.8754	4.64421	0	16.6936	13.5576	8.37267	16.6413	17.9868	17.3878
ENSG00000061273	HDAC7	1014.65	1020.54	1104.09	871.279	937.845	900.502	1227.64	1332.74	1051.84	1197.61	1649.73	1455.92	2233.87	2117.15	2225.32	2384.83	2627.77	2415.22
ENSG00000061337	LZTS1	0	0.734565	0.83384	0	2.19644	2.62463	0.838842	0	0	15.2721	23.7157	0	20.1818	11.5146	19.0392	6.95466	7.15312	12.6064
ENSG00000061455	PRDM6	8.52509	4.99006	16.9992	25.722	2.2568	11.9966	16.7283	30.748	20.1365	12.9883	11.6657	14.7492	71.9573	5.41269	21.4998	82.5345	14.3326	8.99756
ENSG00000061492	WNT8A	0	0	0	0	0	0	0	8.82094	0	0	0	1.23754	0	0	0	0	0	0
ENSG00000061656	SPAG4	76.2633	23.6785	22.1385	12.0049	16.0055	12.7523	65.4143	202.163	101.728	198.672	242.679	168.926	13.0191	7.16836	14.4943	14.2339	23.2317	17.2309
ENSG00000061676	NCKAP1	6792.95	9892.7	12190.4	6415.45	7184.37	7527.79	3552.96	874.414	4831.26	402.186	503.228	1987.76	1165.89	1271.49	973.116	1406.76	1102.39	1085.3
ENSG00000061794	MRPS35	1600.39	1525.75	1677.14	1218.84	1163.65	1451.53	1474.26	1492.37	1038.76	1244.11	1124.5	1139.59	2053.56	2086	2103.64	2020.07	1804.36	1748.9
ENSG00000061918	GUCY1B1	29.987	28.8179	25.3538	2.6233	53.4424	8.1938	7.36957	2.85571	14.4832	11.0041	4.74768	7.54611	18.96	37.4442	33.421	15.7932	23.1511	28.1091
ENSG00000061936	SFSWAP	981.354	979.576	907.279	972.836	949.244	1007.22	943.224	959.694	963.296	716.333	905.161	915.288	1669	1800.34	1741.11	1619.52	1547.15	1602.98
ENSG00000061938	TNK2	1693.48	1503.38	1208.14	2188.8	2174.67	1598.66	852.205	891.383	893.528	1106.65	1369.92	1147.42	1911.2	1661.48	1774.88	1893.29	2325.97	2248.62
ENSG00000061987	MON2	621.9	754.013	562.852	686.654	537.362	672.295	394.846	100.633	361.492	154.733	159.971	229.942	181.424	268.832	198.837	277.369	186.918	191.619
ENSG00000062038	CDH3	7626.31	8032.77	7924.75	8731.33	6949.38	8360.13	6236.34	4392.74	6627.08	1297.74	1683.98	1927.19	7562.24	7826.29	7960.17	8816.7	9770.98	8922.87
ENSG00000062096	ARSF	0.939461	0.820532	0	0	1.22997	2.42703	1.10972	0	0	0	0	0	0	0	0	1.01571	0	0
ENSG00000062194	GPBP1	1552.05	1346.87	1426.43	1347.96	1122.89	1415.59	1396.4	903.213	1054.38	748.009	955.501	995.029	1076.06	1065.05	987.907	1105.03	990.16	975.293
ENSG00000062282	DGAT2	153.492	137.325	140.733	133.098	92.8011	178.847	360.835	455.708	219.177	540.466	777.483	733.292	188.469	239.856	191.761	181.106	284.531	212.479
ENSG00000062370	ZNF112	114.154	150.014	196.713	164.612	177.57	147.572	61.6015	19.1352	94.2917	51.4995	44.4331	76.6124	55.1388	58.8212	57.5948	40.5565	31.7642	67.682
ENSG00000062485	CS	7506.1	7731.21	7698.91	9373.89	8050.32	9246.1	9205.19	11086.2	9950.41	9024.34	6366.72	7923.03	13215.6	13974.1	13048.6	11777.7	10734.5	9637.39
ENSG00000062524	LTK	1.98943	1.73807	3.86581	9.18831	0	2.56004	0.990222	0	0.905618	9.06816	1.03623	3.87302	0.954964	0	0	0	0	0
ENSG00000062582	MRPS24	1331.7	774.988	810.122	1107.74	983.31	1111.85	3400.7	5249.5	1583.82	3012.93	2958.49	2032.88	2439.95	2019	2218.37	2194.69	2569.58	2240.38
ENSG00000062598	ELMO2	437.916	566.835	623.401	503.831	542.63	458.154	528.237	556.621	506.924	454.243	445.853	515.185	514.221	632.439	608.597	759.44	760.938	872.95
ENSG00000062650	WAPL	960.573	1178.12	1360.12	964.978	918.651	1046.86	1091.73	881.035	1264.07	962.372	1107.45	1262.84	926.772	1096.63	980.732	860.807	933.051	811.064
ENSG00000062716	VMP1	6465.36	7527.94	3808.45	3637.18	4363.62	2675.61	4069.19	1876.88	2876.17	2459.73	2347.97	3204.01	2760.75	2058.23	2602.53	3266.28	2144.02	2512.79
ENSG00000062725	APPBP2	344.05	965.305	676.455	520.632	628.49	502.135	222.015	92.8339	427.629	145.855	113.765	123.35	184.967	195.505	129.114	172.707	147.843	273.555
ENSG00000062822	POLD1	877.929	476.018	411.902	772.171	861.981	504.904	1445.53	1803.6	691.222	2393.62	1844.14	866.867	1881.11	1719.57	1849.6	1477.83	1755.86	1608.75
ENSG00000063015	SEZ6	0	0	0	0	0	1.17369	0	0	0	0	0.713509	0	0	0	0	0	4.33735	0
ENSG00000063046	EIF4B	19470.2	18356.2	21193.4	24528.4	22338.3	27433.8	21462.7	21130.5	21974.9	9824.26	11699.6	19515.1	14766.2	16231.6	16291.7	10158.6	11796	10752
ENSG00000063127	SLC6A16	10.2482	16.5997	29.2256	40.4371	9.88649	33.5841	31.2044	2.52347	28.7231	55.3319	68.4253	16.5847	8.90384	11.336	1.5807	0	4.40344	3.88669
ENSG00000063169	BICRA	203.524	281.377	257.641	344.382	352.339	298.402	290.163	166.868	366.956	346.519	301.139	242.882	317.422	338.764	329.595	237.406	331.765	302.322
ENSG00000063176	SPHK2	202.276	194.597	173.409	231.107	248.993	191.708	207.535	136.797	218.519	422.322	526.819	428.998	355.688	353.001	379.461	344.199	411.417	309.984
ENSG00000063177	RPL18	34482	23821.7	29063.8	32928	23170.7	29140.9	64539.7	73701.3	29564.9	76389.8	79376.6	64460.6	38240.2	31645	37849	28929.1	34174	35296.7
ENSG00000063180	CA11	132.764	51.84	38.3379	211.594	185.59	195.594	444.03	453.182	203.904	973.412	899.362	717.322	100.883	98.8929	127.843	77.9586	68.7716	74.8952
ENSG00000063241	ISOC2	927.573	394.526	263.605	1780.34	1175.24	1306.28	2434.72	2947.12	1228.71	5911.97	4420.56	2297.17	3968.92	3180.29	3738.83	2293.68	2729.51	2401.67
ENSG00000063244	U2AF2	3869.88	3870.44	4467.95	5430.12	4097.68	5180.57	5193.01	3213.32	3556.6	7200.78	6947.63	5196.94	8747.95	8741.67	8722.3	8838.96	9747.47	9175.34
ENSG00000063245	EPN1	3661.12	3179.33	5226.29	2812.8	2944.48	2828.67	3793.6	4340.91	2707.48	6205.78	6992.59	5756.68	4210.27	3477.61	3757.62	3203.78	4357.26	3961.27
ENSG00000063322	MED29	692.182	732.085	676.179	731.337	725.393	733.811	652.842	672.608	840.874	1035.1	967.152	1036.32	905.443	990.459	929.527	957.75	1073.32	994.174
ENSG00000063438	AHRR	3.58153	3.4852	12.5029	10.1922	6.72248	22.1001	0.474384	7.2219	10.6674	5.75751	8.13837	8.24086	6.14879	24.8006	1.13428	8.49712	10.5739	7.77779
ENSG00000063515	GSC2	0	0	0	0	0	0	0	0	0	0	0	1.21797	0.899559	0	0	0	0	0
ENSG00000063587	ZNF275	214.903	363.236	445.008	356.027	385.55	322.441	210.943	148.471	345.7	146.151	182.683	353.638	245.606	249.225	206.03	235.721	202.221	220.787
ENSG00000063601	MTMR1	674.61	1132.4	842.179	1008.85	864.74	1075.45	455.819	393.722	838.467	356.385	400.685	423.713	736.067	688.103	669.216	624.896	569.788	625.118
ENSG00000063660	GPC1	2493.22	2220.46	3049.52	3839.63	3262.17	3730.07	2243.17	2597.21	2698.08	11027.8	10830.8	10522.2	5173.06	4659.69	4592.58	5145.14	5255.68	4661.26
ENSG00000063761	ADCK1	168.922	166.692	152.816	207.017	170.804	159.977	498.561	535.049	368.159	125.959	153.502	143.867	209.162	190.162	230.168	173.85	178.808	180.674
ENSG00000063854	HAGH	544.527	402.761	358.223	349.127	374.191	358.17	816.13	976.595	592.391	1040.86	1314.63	1242.55	834.759	839.286	1003.27	791.522	1019.45	1338.33
ENSG00000063978	RNF4	1570.73	1834.35	2124.05	1422.99	1554.73	1339.06	1264.86	927.561	1624.63	1682.16	1742.74	2803.59	2400.16	2612.84	2391.11	2561.39	2295.44	2410.39
ENSG00000064012	CASP8	1161.21	1279.48	1075.61	1410.97	1502.02	1375.13	563.597	399.302	1251.48	469.916	533.807	1030.34	748.691	826.659	676.429	1010.59	920.99	934.873
ENSG00000064042	LIMCH1	227.586	309.666	217.607	89.1076	148.317	70.1403	249.804	210.808	655.127	412.041	584.796	683.584	524.822	542.746	515.052	402.198	271.968	436.972
ENSG00000064102	INTS13	1152.49	913.915	962.994	1089.11	867.188	1196.44	1150.82	1313.56	577.927	991.396	1040.78	777.41	1386.14	1256.22	1312.46	1305.97	1139.67	1255.12
ENSG00000064115	TM7SF3	3219.67	4882.46	4123.1	8198.95	5653.9	7081.84	4571.22	2892.11	6115.22	857.469	1208.49	1752.58	4086.97	4140.07	3616.68	5639.03	4545.89	5364.42
ENSG00000064195	DLX3	0	0	0	2.24946	0.848457	0	1.29269	0	4.26108	3.91768	0	1.6816	2.25313	2.21475	0	0	0	2.67668
ENSG00000064199	SPA17	94.0115	65.0962	33.0717	71.8157	45.4961	95.644	201.527	350.362	85.3191	617.171	451.818	121.798	379.099	343.239	374.918	273.357	312.757	302.292
ENSG00000064201	TSPAN32	0.945964	0	0	0	0	0	0	1.78226	0	0	0	0	0	0	0	0	0	0
ENSG00000064205	WISP2	7.87662	2.62505	2.24021	2.63991	0.835124	1.25628	35.9473	24.7792	26.2528	32.0168	17.8072	27.2217	3.88471	5.02702	10.3374	3.65855	9.09265	12.9955
ENSG00000064218	DMRT3	0	0	0	0	0	0	0	0	0	0	0	1.21844	0	0	0	0	0	0.969828
ENSG00000064225	ST3GAL6	26.9379	56.3838	51.261	99.7778	61.7966	39.8487	58.0334	24.9609	38.5058	131.261	60.0325	88.7728	42.9553	39.9086	43.4516	59.0402	34.7991	60.2479
ENSG00000064270	ATP2C2	54.6219	113.741	174.557	67.7753	38.5963	37.048	45.0778	43.7998	48.8993	22.6571	23.7555	11.5603	24.1429	37.2972	30.5317	43.4805	75.7858	55.5565
ENSG00000064300	NGFR	38.1875	8.93027	5.54119	399.41	130.376	264.809	237.914	57.9216	106.543	154.469	104.688	123.167	1261.88	515.774	1312.74	142.483	75.0078	164.243
ENSG00000064309	CDON	32.5231	43.74	24.4573	128.675	121.22	119.728	43.6695	15.3659	70.7345	95.1112	69.0435	118.549	66.9404	55.5924	48.7432	46.0974	45.2325	37.8081
ENSG00000064313	TAF2	433.098	648.7	715.528	564.441	699.811	705.98	364.847	102.199	640.589	126.681	235.056	366.066	472.461	517.64	606.317	517.601	455.922	350.651
ENSG00000064393	HIPK2	975.654	2250.82	3850.72	998.071	1807.43	1685.73	956.073	750.318	3320.63	1185.29	1179.04	2770.66	906.796	1033.93	727.298	1055.12	1122.85	849.385
ENSG00000064419	TNPO3	1818.96	2264.54	2519.55	1576.69	1868.83	1822.65	1748.47	1828.12	2539.85	1224.18	1191.4	1392.75	1869.99	2100.31	1848.44	2022.66	1826.86	1701.94
ENSG00000064489	BORCS8-MEF2B	85.2757	64.0365	130.418	91.767	99.2468	96.008	100.822	76.312	72.9163	29.8068	27.1653	49.9448	59.9723	53.2612	87.5691	44.4814	24.5682	57.0375
ENSG00000064490	RFXANK	1009.88	519.278	657.286	627.437	505.072	649.149	1225.6	2181.93	729.147	3253.91	4022.36	2798.34	1094.52	888.573	1077.45	1012.48	1188.77	1341.86
ENSG00000064545	TMEM161A	651.318	465.108	473.483	502.357	625.191	550.37	883.387	836.258	556.22	947.067	1235.92	1286.06	1000.68	895.508	935.375	861.747	1039.15	984.151
ENSG00000064547	LPAR2	457.043	424.55	619.623	470.356	365.194	459.022	557.32	1024	452.572	495.129	621.399	649.046	661.042	637.412	634.68	707.533	726.608	752.925
ENSG00000064601	CTSA	1003.63	1052.75	1066.81	915.189	956.905	983.104	2293.64	2214.06	1514.22	4235.56	4031.79	3143.38	2926.77	2577.89	2948.38	3794.7	4324.26	3599.33
ENSG00000064607	SUGP2	1882.51	1808.63	1586.67	1992.53	2018	1573.23	1969.21	2121.76	1353.48	3716.35	3488.37	3299.63	1722.97	1375.87	1498.04	1347.95	1430.52	1431.92
ENSG00000064651	SLC12A2	361.85	759.428	741.74	715.62	979.32	699.76	291.342	93.5745	487.163	695.727	358.67	632.561	223.99	350.947	232.52	235.835	197.644	154.625
ENSG00000064652	SNX24	899.585	1059.9	1053.2	575.654	581.241	744.318	755.07	966.352	574.137	477.664	708.486	763.894	277.057	290.429	358.7	570.733	497.046	502.663
ENSG00000064655	EYA2	13.3877	4.46492	2.53837	14.7854	15.5949	11.0044	11.0827	10.4386	5.81635	6.14556	5.79914	4.97216	322.956	285.765	345.538	245.617	281.141	251.98
ENSG00000064666	CNN2	4431.39	5237.65	5944.98	4594.29	4489.37	4580.59	3139.95	2652.44	3351.19	2131.57	2821.32	2897.67	7345.83	7346.26	7607.52	8549.64	9354.02	7032.85
ENSG00000064687	ABCA7	144.535	135.551	109.729	180.567	114.407	60.8597	358.298	439.849	163.442	2506.45	1877.1	1673.25	410.099	240.353	412.502	576.995	760.003	754.094
ENSG00000064692	SNCAIP	30.8942	13.0774	25.542	89.7154	12.3018	17.8634	94.6949	10.972	40.4784	36.9801	9.61493	26.4226	18.4479	12.153	10.9117	4.45705	13.1422	16.0995
ENSG00000064703	DDX20	542.814	557.994	532.317	556.148	656.861	648.76	503.696	267.151	429.747	278.587	326.599	448.193	476.056	515.059	467.179	523.607	348.077	505.226
ENSG00000064726	BTBD1	1411.24	1764.03	1859.67	1359.23	1586.59	1956.06	885.214	548.366	1113.18	581.083	489.864	767.104	888.705	799.975	830.435	829.475	731.982	675.099
ENSG00000064763	FAR2	83.0807	17.9967	42.4754	47.9007	57.4183	36.9217	115.691	198.656	64.8205	128.087	167.846	331.862	45.6588	103.106	81.2199	150.018	128.953	155.609
ENSG00000064787	BCAS1	3.11657	0.694558	2.36776	0	4.09506	2.70237	1.58618	0	1.44677	0.928175	0.830021	1.03326	2.67276	1.49769	0	0	2.40778	0.820251
ENSG00000064886	CHI3L2	244.186	64.9109	21.7295	579.838	289.239	340.132	508.875	446.852	236.14	872.311	349.343	200.175	97.1118	52.3136	63.6111	38.45	66.3981	84.3158
ENSG00000064932	SBNO2	1587.16	1569.95	1730.42	2382.86	1487.73	1777.18	1516.87	766.099	1957.48	1963.4	2081.77	3502.1	1891.65	2001.9	1616.42	1941.47	2515.23	2522.24
ENSG00000064933	PMS1	552.792	549.541	416.763	581.065	565.337	773	632.226	590.291	327.096	249.479	221.422	268.759	260.593	273.09	226.473	227.555	236.741	223.853
ENSG00000064961	HMG20B	1536.12	1041.55	1218.01	1343.54	1497.67	1280.12	2997.18	3317.42	1492.9	4737.02	3735.27	2256.14	2240.14	1645.96	1928.81	1441.84	1609.29	1901.19
ENSG00000064989	CALCRL	6.28351	11.8725	13.8447	4.76825	6.6271	15.9109	0	0	5.11977	14.1713	0	5.71705	0.258503	0.830218	7.98844	3.07138	0.387021	3.82016
ENSG00000064995	TAF11	389.294	332.508	321.311	400.883	366.781	344.65	560.857	387.23	398.619	445.976	406.208	364.548	539.264	495.464	597.296	443.16	518.508	535.834
ENSG00000064999	ANKS1A	773.82	1069.61	1197.92	880.268	1057.69	928.354	574.859	390.428	991.694	298.385	330.576	443.732	684.616	889.623	697.063	793.869	855.89	783.957
ENSG00000065000	AP3D1	3137.07	3324	3714.97	3226.46	2890.24	2836.51	3403.75	3570	3414.97	5241.8	6576.05	5620.11	3623.6	4137.97	3389.82	4585.01	5004.64	3461.71
ENSG00000065029	ZNF76	308.867	290.394	235.764	409.047	293.986	355.847	404.475	357.003	385.474	479.507	546.832	601.682	369.95	358.634	398.036	317.437	441.609	358.162
ENSG00000065054	SLC9A3R2	505.364	317.281	384.539	356.269	421.918	375.485	975.634	1165.2	559.065	897.99	859.194	860.056	548.384	518.769	462.96	382.108	541.832	500.103
ENSG00000065057	NTHL1	364.267	170.101	156.651	234.679	263.358	286.204	636.838	1188.65	331.658	819.767	807.1	350.127	777.116	647.549	693.315	513.008	600.716	697.498
ENSG00000065060	UHRF1BP1	412.495	576.357	700.243	432.115	570.407	482.687	357.449	362.131	989.559	212.77	438.231	736.869	409.336	461.786	360.506	361.646	316.297	345.584
ENSG00000065135	GNAI3	2979.44	3276.28	3843.26	2265.11	2465.59	3172.39	1257.58	876.368	1211.17	724.391	651.102	843.466	1442.44	1546.63	1493.35	1763.76	1780.7	1438.11
ENSG00000065150	IPO5	5250.27	6702.24	7296.54	6246.85	6637.58	7156.82	5963.39	6647.4	5180.64	3316.39	4237.73	4622.97	5599.49	5850.72	4567.53	4342.45	3660.59	3932.19
ENSG00000065154	OAT	1884.65	2021.16	1363.86	2395.21	2804.59	2785.02	2085.23	1667.82	2710.37	1416.15	1327.74	1444.29	3492.39	3803.3	3942.01	3129.31	2821.43	3145.71
ENSG00000065183	WDR3	1080.66	1768.6	1641.29	2203.14	2392.97	2464.75	604.031	387.184	2816.24	335.276	360.893	1332.4	1531.01	2568.51	1755.93	1790.86	1143.07	1280.38
ENSG00000065243	PKN2	682.376	1434.36	1882.88	882.695	964.864	1174.96	249.448	132.813	915.391	155.454	100.222	141.41	228.15	612.739	221.709	287.231	206.151	321.971
ENSG00000065268	WDR18	1395.83	1236.51	1284.86	1063.87	1227.02	1118.2	1553.82	2298.73	1019.47	2043.06	3007.78	2079.88	1983.85	1507.55	1647.38	1313.67	1544.15	1655.41
ENSG00000065308	TRAM2	219.365	406.508	498.888	236.643	338.786	235.804	142.974	119.38	268.678	1270.87	1493.48	1868.06	694.114	825.475	619.269	684.538	664.812	521.541
ENSG00000065320	NTN1	0.887241	0.772519	2.63681	4.27268	1.16004	1.5224	4.43122	6.71187	4.02455	55.2687	56.9404	11.4968	47.5921	44.2031	50.1063	40.7549	49.6352	42.0341
ENSG00000065325	GLP2R	0	0.617932	0	0	0	0	3.54023	2.67741	12.0646	0	9.3706	4.30008	3.18026	7.8447	24.1774	5.35301	6.10481	8.1061
ENSG00000065328	MCM10	88.2393	84.1931	21.614	64.7247	313.805	39.7983	173.825	163.088	203.325	423.051	91.4684	57.4088	824.281	1090.38	956.827	647.759	505.221	540.369
ENSG00000065357	DGKA	3639.12	3511.7	3557.29	3726.42	2910.8	2861.85	2877.75	2650.43	1796.29	1884.18	2658.24	2018.72	1765.59	1908.15	2308.39	3477.38	3608.58	3528.64
ENSG00000065361	ERBB3	335.081	372.53	283.479	372.173	442.661	354.2	846.23	869.792	830.64	19.6194	4.83037	18.2121	57.1976	164.901	164.762	123.413	169.888	83.9878
ENSG00000065371	ROPN1	2.57386	1.95087	2.29867	2.33399	6.87913	4.62252	3.7754	3.51507	3.1946	2.2827	0	1.99763	3.59765	3.29471	13.5943	6.52498	4.88824	7.93299
ENSG00000065413	ANKRD44	12.1177	64.8616	41.36	45.7773	39.7366	75.6456	12.6513	212.14	28.2502	32.9756	16.1618	197.097	29.7677	16.744	26.9542	18.3103	36.2649	46.0535
ENSG00000065427	KARS	5877.88	5386.31	6275.05	5184.88	4673.13	5778.76	6307.05	7702.88	4329.74	8594.14	7506.44	6420.05	7838.36	7868.67	8433.63	7583.1	7009.69	6730.95
ENSG00000065457	ADAT1	430.807	500.444	306.166	357.257	329.326	416.268	482.292	741.144	368.202	468.371	503.887	510.925	387.601	386.51	288.654	420.498	551.136	268.808
ENSG00000065485	PDIA5	589.167	559.106	616.695	413.901	407.619	512.341	668.558	537.057	485.689	845.436	803.501	640.129	629.504	572.713	610.464	878.541	1021.6	863.227
ENSG00000065491	TBC1D22B	390.464	466.873	462.841	403.644	366.432	369.215	379.697	386.576	506.151	209.42	211.133	319.466	355.498	351.402	366.089	327.062	382.108	393.622
ENSG00000065518	NDUFB4	1691.31	1379.57	1272.42	1452.32	1184.73	1405.01	1970.61	2077.48	980.767	3386.18	2085.28	1549.27	2028.05	1945.77	2462.86	1996.15	2281.19	2217.72
ENSG00000065526	SPEN	1037.3	1137.29	1108.99	1368.81	1232.45	1229.42	1424.31	735.707	1456.19	700.196	916.906	1032.11	1801.27	1764.01	1700.39	1817.42	1892.33	1399.65
ENSG00000065534	MYLK	45.1015	109.441	74.3807	42.2267	113.547	80.7424	30.6477	8.89796	35.8282	11.4983	44.9397	8.23598	81.6736	33.9938	39.4266	60.8805	40.2825	41.0476
ENSG00000065548	ZC3H15	2962.82	2968.92	3111.13	2876.48	2679.73	3705.88	2106.48	1040.49	1852.89	675.462	592.281	866.526	1072.26	1188.02	1159.18	1260.59	1042.52	1116
ENSG00000065559	MAP2K4	634.737	847.081	1012.2	769.626	745.491	815.936	349.343	225.728	567.856	234.503	195.637	345.825	499.342	561.804	497.493	621.041	532.462	586.973
ENSG00000065600	TMEM206	182.54	234.829	328.435	119.548	142.833	132.25	139.711	121.116	239.653	89.5642	129.189	299.014	204.613	261.525	222.555	248.909	317.779	247.452
ENSG00000065613	SLK	2672.35	4679.56	4837.16	2978.8	3846.21	4534.74	804.934	704.951	2868.44	1054.2	1199.32	2651.57	2112.75	2165.76	1898.58	1692.33	1328.22	1502.98
ENSG00000065615	CYB5R4	616.694	887.293	914.689	401.409	548.727	439.642	255.829	119.127	342.358	22.5067	39.0876	111.479	323.878	295.869	310.215	320.77	294.813	207.246
ENSG00000065618	COL17A1	46750.1	57608	71280.1	39497	39501.2	40914.2	19823.6	24163.8	10015	60.394	80.3981	66.7258	11549.2	10525.7	11779.7	18586.3	22292.8	19019.4
ENSG00000065621	GSTO2	511.358	334.726	331.191	314.959	243.634	261.543	699.71	1700.15	388.573	1347.01	1358.51	973.544	647.791	525.275	669.427	612.073	480.493	610.563
ENSG00000065665	SEC61A2	81.0342	114.218	119.823	93.8795	157.202	74.8341	110.264	66.5987	108.708	95.3903	115.381	79.6098	98.0457	127.117	123.831	135.852	120.419	128.504
ENSG00000065675	PRKCQ	71.2298	60.2035	32.1892	93.8392	85.0064	165.513	0	0	83.8021	0	0.00323029	0.00467529	144.543	209.489	81.5261	155.843	91.7838	33.4506
ENSG00000065717	TLE2	25.7359	17.3599	12.7562	69.0517	27.3707	40.0304	179.052	131.246	123.563	394.153	442.222	592.444	53.0277	19.6326	19.9936	38.2849	12.9993	31.5094
ENSG00000065802	ASB1	770.988	857.672	1146.58	705.8	788.212	687.191	1019.87	2190.81	956.874	1553.6	1986.57	1549.03	1063.53	1069.92	1134.59	1612.82	2158.67	1722.83
ENSG00000065809	FAM107B	523.227	474.007	465.675	345.235	457.814	363.313	348.852	378.282	1068.12	97.6175	153.828	248.034	495.928	558.306	432.771	622.405	403.364	320.138
ENSG00000065833	ME1	1594.71	2578.41	2883.66	710.833	1575.47	1539.61	1152.73	953.686	1364.69	633.013	980.468	1618.64	952.465	992.938	775.898	1269.97	1184.92	1006.17
ENSG00000065882	TBC1D1	979.043	1227.95	1463.52	722.37	926.083	860.053	1291.66	2112.57	911.46	1520.49	1670.79	1408.93	1419.72	1234	1290.94	1263.41	1304.29	1068.53
ENSG00000065883	CDK13	671.092	861.829	1002.99	1089.89	973.605	1008.82	801.7	490.517	1281.2	322.651	419.129	546.842	596.107	865.671	733.779	751.906	663.449	667.728
ENSG00000065911	MTHFD2	6304.39	8672.95	10724.6	5368.58	5821.83	6271.18	2806.34	3159.74	7517.02	1288.52	3479.67	6227.15	3565.45	3695.89	3352.02	3249.94	3014.42	2653.36
ENSG00000065923	SLC9A7	969.109	1263.82	987.853	995.416	1300.98	1130.47	743.706	868.032	1501.13	1306.32	1628.7	1471.66	793.959	1116.11	948.908	1240.55	1349.1	1267.97
ENSG00000065970	FOXJ2	390.124	608.432	566.062	504.437	712.597	505.463	265.502	293.34	404.349	231.828	303.655	453.849	579.096	663.276	586.432	548.267	551.761	462.761
ENSG00000065978	YBX1	17829.9	17208.1	18877	20346	16338.9	24058.7	19517.8	17099.4	16084.7	23582.3	22316	17356.3	34854.2	36397.4	37536.7	36373.3	38346.5	35998.8
ENSG00000065989	PDE4A	2.53457	12.98	5.13419	8.95231	8.83846	8.89851	28.6839	27.9246	56.3501	109.543	77.1272	126.363	39.5401	38.1369	47.7305	18.678	13.37	17.0425
ENSG00000066027	PPP2R5A	664.472	658.532	658.832	593.177	612.783	788.718	661.017	716.148	493.984	406.42	454.779	469.416	379.673	373.611	421.347	413.308	437.272	414.961
ENSG00000066032	CTNNA2	0	0	0.836513	0.806947	3.48393	0	0	0	0	0	0	0	0	0.78793	0	0	0	0
ENSG00000066044	ELAVL1	1138.97	1424.56	1571.85	1384.37	1301.59	1420.75	1301.75	1216.59	1202.84	1768.25	1760.1	1631.8	2560.31	2746.72	2773.24	2619.71	2543.17	2289.62
ENSG00000066056	TIE1	0	0.766355	0	0	0	0	0	0	0	0.356574	0	4.50691	1.66833	0	0	0	0	0
ENSG00000066084	DIP2B	890.74	1739.16	1952.35	1059.15	1635.9	1275.01	508.282	566.053	1082.46	276.317	325.551	333.697	1551.39	1809.11	1489.76	1761.95	1734.86	1563.24
ENSG00000066117	SMARCD1	1987.18	2633.57	2615.78	1949.93	2295.74	1843.87	1287.02	1595.84	1594.43	1365.62	1323.62	1592.42	2859.82	3049.3	2553.69	2880.91	2565.82	2492.91
ENSG00000066135	KDM4A	977.6	1338.18	1469.49	1223.05	1327.12	1108.23	712.47	571.492	1497.2	756.159	892.159	1059.82	965.602	1045.54	1078.29	1134.66	1159.49	1100.52
ENSG00000066136	NFYC	698.604	647.303	691.793	865.605	717.863	785.331	747.216	839.067	747.336	1093.97	1019.26	793.577	1235.7	1250.01	1332.44	1190.59	1276.56	1060.08
ENSG00000066185	ZMYND12	1.65206	0	0	0.531612	0	2.46567	1.09518	0	1.0039	11.7054	0	1.83979	2.74987	0	0	3.18987	1.3582	0
ENSG00000066230	SLC9A3	107.429	178.759	82.106	151.471	158.554	120.739	85.5579	19.1776	112.166	57.7007	60.3055	135.859	96.1384	80.3161	99.0622	76.0755	81.3515	49.6218
ENSG00000066248	NGEF	1697.14	1667.66	1893.13	1200.15	1254.11	1499.29	592.112	1560.99	727.365	577.375	683.774	1004.25	354.403	437.465	365.438	320.718	530.963	275.325
ENSG00000066279	ASPM	383.792	64.3297	11.0433	139.459	233.359	186.871	527.075	220.803	187.529	802.34	354.957	88.4514	463.76	515.882	490.539	395.48	495.91	443.569
ENSG00000066294	CD84	0.942946	2.52911	0.933286	0.913878	3.69111	1.69555	0	0	0.861378	0	0	0	0.898497	1.7709	0.887307	1.00573	0	0.969021
ENSG00000066322	ELOVL1	4054.52	3922.42	4675.9	2789.72	3023.07	2842.64	4213.66	4963.96	3478.49	2644.33	3289.09	3166.36	3149.55	3284.44	3355.68	4173.22	4611.59	4006.91
ENSG00000066336	SPI1	0	0	0	0	0	1.00409	1.13436	0	0	1.3643	0	0	0	0	0	0	0.639083	0
ENSG00000066379	ZNRD1	654.18	501.534	547.087	544.724	474.904	617.144	861.599	1497.38	542.72	968.27	1384.85	1290.48	951	976.062	1069.35	843.053	939.021	990.849
ENSG00000066382	MPPED2	7.52539	12.4059	2.79557	5.43574	4.91939	4.84308	0.939431	0	10.2434	0	0	0	2.69597	0.884281	2.65648	3.01506	5.72121	0.968834
ENSG00000066405	CLDN18	6.62314	2.48918	4.16071	4.04369	5.48878	2.16242	5.86425	3.16214	4.57514	6.09267	2.6303	2.18391	1.36598	1.34451	5.68922	0	1.02541	0
ENSG00000066422	ZBTB11	532.374	895.526	736.66	715.481	800.196	1113.91	180.851	29.3889	510.292	124.557	94.1973	218.327	257.014	372.361	273.793	244.303	201.28	252.896
ENSG00000066427	ATXN3	197.054	275.879	560.063	277.402	297.993	274.079	260.38	311.018	157.714	193.436	176.959	212.708	207.799	252.311	189.891	146.709	171.987	238.451
ENSG00000066455	GOLGA5	974.732	1059.11	1197.36	842.213	915.256	939.055	1342.28	1421.23	1370.51	901.552	715.415	1017.21	619.037	730.44	711.81	940.932	914.133	810.982
ENSG00000066468	FGFR2	66.1172	32.6729	48.0043	51.1113	78.9941	51.7875	52.712	16.896	74.0067	14.9776	10.0822	15.8045	91.7271	112.408	106.537	90.3188	40.1305	53.987
ENSG00000066557	LRRC40	264.311	341.239	309.778	214.881	269.554	385.615	72.2302	17.6955	114.536	30.7092	35.3422	54.8887	113.481	180.765	159.663	144.266	157.484	117.438
ENSG00000066583	ISOC1	453.025	423.569	426.622	297.385	388.947	462.016	217.139	253.375	214.709	242.614	181.197	215.88	722.424	735.505	767.15	651.653	593.105	623.715
ENSG00000066629	EML1	87.2478	174.977	137.782	22.0995	130.231	100.788	47.7947	51.6111	231.743	153.056	134.41	235.594	99.5371	117.389	67.938	143.267	126.692	61.9407
ENSG00000066651	TRMT11	506.321	673.708	557.519	480.863	450.995	574.391	342.444	205.894	321.466	125.251	269.006	524.152	353.074	324.823	353.552	256.422	303.388	390.48
ENSG00000066654	THUMPD1	788.987	1272.09	1529.94	815.435	877.425	1197.31	425.384	242.258	680.838	150.5	178.384	322.333	452.438	590.627	439.628	419.121	400.166	368.814
ENSG00000066697	MSANTD3	751.197	902.338	1186.91	492.055	646.114	637.325	649.126	755.304	499.087	751.179	762.576	547.29	871.344	915.55	842.193	784.452	912.357	891.287
ENSG00000066735	KIF26A	3.76422	0	0.932127	1.8126	0	0.807236	0	0	0.853597	3.42365	2.95198	2.43866	25.1659	34.4926	23.9111	24.1174	53.7654	36.8234
ENSG00000066739	ATG2B	315.744	960.384	729.033	741.58	934.662	753.352	246.855	281.676	1087.39	93.4682	163.908	239.349	494.043	532.458	341.827	281.914	432.766	259.239
ENSG00000066777	ARFGEF1	1105.08	878.218	1177.73	1099.37	785.8	917.699	847.512	448.747	639.414	273.128	329.019	475.586	502.823	518.779	495.129	617.677	644.95	632.603
ENSG00000066813	ACSM2B	4.45836	3.9963	4.35164	13.5357	12.1499	11.6129	0	0	3.41734	1.65497	0.706393	1.75712	2.59966	0.96926	0	0	0.89442	9.25716
ENSG00000066827	ZFAT	135.836	120.626	153.314	129.885	155.116	149.228	200.225	277.007	182.199	237.134	299.191	240.729	211.389	224.266	195.254	255.395	283.329	235.112
ENSG00000066855	MTFR1	506.298	577.539	652.768	576.618	739.959	736.514	393.34	353.902	650.055	297.011	322.19	368.76	675.48	875.901	813.671	717.06	584.218	682.173
ENSG00000066923	STAG3	34.0836	53.1139	19.6401	59.0633	49.8009	40.1661	40.9704	34.7338	103.155	13.5503	20.4826	34.2192	18.582	15.1194	28.8501	11.238	13.7721	29.8151
ENSG00000066926	FECH	527.175	707.368	454.394	622.959	636.366	655.629	474.462	418.12	848.149	364.436	433.478	543.048	792.33	899.65	689.078	686.238	774.952	697.588
ENSG00000066933	MYO9A	405.97	1228.77	1127.15	699.227	743.827	801.967	372.562	136.504	661.399	277.083	129.562	270.243	239.873	396.85	218.24	230.356	203.746	335.421
ENSG00000067057	PFKP	8394.04	9141.25	10176.1	4646.75	6668.69	5387.6	8720.49	13547.6	10097.3	3166.47	3651.36	4094.19	9877.72	10327.3	10312.5	12015.5	12714.9	11947.2
ENSG00000067064	IDI1	1273.01	1673.12	717.617	527.986	1743.91	658.559	997.569	1627.62	1485.96	1473.8	451.132	333.22	2117.15	2140.68	2643.45	2153.55	2449.99	2330.78
ENSG00000067066	SP100	2611.73	2457.55	3728.42	1474.55	1577.43	1712.74	1113.5	1504.85	1131.92	639.216	933.127	1311.11	685.036	763.086	574.405	2348.03	1701.23	1907.67
ENSG00000067082	KLF6	14373.6	19598.1	14804.7	12418.3	15886.3	8932.3	10774.9	4444.32	21911.4	287.019	351.619	993.399	6027.74	4243.83	4670.03	8456.02	4522.11	5064.24
ENSG00000067113	PLPP1	162.866	131.512	134.87	184.477	119.645	159.196	105.968	108.647	80.2305	382.653	288.15	465.493	202.23	178.711	206.238	210.266	149.691	171.067
ENSG00000067141	NEO1	577.246	926.181	976.096	1129.21	1245.44	1243.07	477.769	320.328	1398.38	687.667	589.686	1302.84	985.635	1006.5	826.225	754.467	690.111	694.031
ENSG00000067167	TRAM1	1478.09	2835.54	3079.44	1508.9	2259.36	2281.26	678.299	195.436	1294.47	459.457	374.685	475.715	445.969	613.652	576.338	674.278	759.177	558.718
ENSG00000067177	PHKA1	1189.35	1522.46	1073.7	1115.19	1409.48	1279.43	820.129	847.885	1501.08	449.791	716.219	1464.86	554.96	619.512	442.316	571.732	524.923	535.178
ENSG00000067182	TNFRSF1A	2058.07	2550.13	2970.66	1769.23	1575.08	1622.75	1691.08	1474.72	1922.47	7201.72	7589.46	9632.99	3519.22	3363.8	3467.05	3554.34	3961.16	3138.49
ENSG00000067191	CACNB1	170.234	125.164	65.5399	109.379	145.347	85.1136	323.809	149.142	234.209	392.589	345.47	509.255	214.059	136.52	168.319	130.846	239.184	132.296
ENSG00000067208	EVI5	218.692	519.102	605.971	300.131	350.708	321.705	114.761	40.9554	312.622	111.375	54.5916	109.319	227.095	221.294	222.847	249.375	262.381	198.478
ENSG00000067221	STOML1	157.846	149.233	78.0933	237.952	148.426	257.498	180.8	236.144	99.8565	302.263	245.076	222.676	195.364	159.46	160.551	243.463	250.92	250.673
ENSG00000067225	PKM	50060.3	48982.4	42166.1	58583	65773	55308.9	54121.1	59940.1	44767.1	99517.1	73024.9	52202.2	94286.7	89698	98665.7	115237	126572	110781
ENSG00000067248	DHX29	859.072	1208.22	887.73	893.396	1087.91	1047.64	649.374	352.297	449.391	378.49	412.743	402.01	524.73	297.623	428.644	343.471	459.405	377.841
ENSG00000067334	DNTTIP2	1624.47	1418.84	1568.37	1111.53	951.749	1228.94	1897.86	2781.97	1032.66	2434.35	2060.28	2308.8	1970.91	1848.25	1488.34	1982.6	1747.11	1877.78
ENSG00000067365	METTL22	206.733	216.213	222.633	181.092	204.035	146.964	208.027	542.7	218.964	483.299	537.341	639.948	310.103	292.319	346.703	322.637	413.368	408.608
ENSG00000067369	TP53BP1	677.883	800.966	635.609	910.671	729.446	759.241	648.248	523.147	689.626	1319.63	1036.07	1230.39	774.014	769.435	727.874	727.287	1018.83	998.779
ENSG00000067445	TRO	2.82559	0	4.907	0	0	3.03368	3.36837	0	1.92459	0	0	0	0	0.664948	0	0	0	0
ENSG00000067533	RRP15	350.244	485.711	487.034	525.926	435.57	583.012	398.545	425.265	543.762	356.147	399.188	451.179	1036.9	928.602	971.167	1083.79	590.431	928.508
ENSG00000067560	RHOA	10637.2	10445.2	11857.6	7971.24	8251.46	10094.7	9010.16	11817.6	7950.18	13260.8	13150.7	11001.3	11472.1	11556.5	12483.3	12285.5	13465.2	12731.6
ENSG00000067596	DHX8	1151.74	1160.96	1328.85	1167.47	1281.29	1000.44	1617.64	1421.29	1155.08	2507.85	2019.84	1716.76	2153.83	1869.17	1967.64	1767.66	2009.92	1631.7
ENSG00000067601	PMS2P4	12.2727	10.6251	9.19504	8.13824	7.43134	14.8533	10.1741	42.0515	15.5695	49.6656	62.0142	28.3746	27.3575	28.5361	30.3406	34.8547	33.2427	40.5158
ENSG00000067606	PRKCZ	464.781	385.421	449.377	460.143	459.846	421.235	710.432	838.382	561.797	310.992	316.514	331.911	447.231	405.752	465.794	560.938	637.341	634.753
ENSG00000067704	IARS2	3889.7	4109.43	4308.54	4214.25	4210.33	4796.53	3081.7	2379.83	3438.8	1675.17	1731.53	2247.79	2708.25	3622.81	2813.77	3383.33	2811.11	3414.99
ENSG00000067715	SYT1	8.09829	26.4093	11.7495	13.8139	22.3671	20.5027	2.92404	2.45433	26.2789	5.91843	6.79039	17.9658	31.2308	9.77849	13.6709	55.3107	62.6361	82.178
ENSG00000067798	NAV3	94.5579	172.343	283.715	35.8763	80.4231	47.4946	25.8277	3.19078	7.57181	32.0698	64.1418	134.104	54.7583	126.615	30.5576	166.415	201.597	101.187
ENSG00000067829	IDH3G	1498	971.645	973.384	1081.07	1002.09	990.503	1712.55	1850.65	1152.54	2719.32	2174.56	1488.65	1425.47	1246.61	1589.45	1491.95	1515.08	1442.26
ENSG00000067836	ROGDI	317.923	207.628	131.811	236.985	202.418	168.33	247.636	354.137	184.177	1357.62	1045.08	637.539	524.593	421.349	652.896	447.313	594.838	547.361
ENSG00000067840	PDZD4	0	0	0	0	0	0	29.1064	23.4435	12.8989	19.7603	26.794	10.08	4.46343	4.73004	7.73012	0.832817	7.00071	4.22856
ENSG00000067842	ATP2B3	0	0	0	0	0	0	0	0	0	13.6059	0.743438	1.19745	0	0	0	0	0	0.881159
ENSG00000067900	ROCK1	1155.51	1797.47	1781.37	1190.22	1529.16	1767.09	413.605	100.778	783.411	203.082	192.959	397.412	493.698	672.98	464.938	547.353	471.779	513.895
ENSG00000067955	CBFB	434.723	611.799	702.685	580.709	682.407	693.794	215.577	166.482	756.917	203.813	196.625	325.274	806.405	937.095	682.318	784.298	479.473	614.449
ENSG00000067992	PDK3	60.981	113.477	20.6375	137.463	218.494	116.127	282.097	162.314	233.141	478.372	242.813	169.803	310.422	277.098	254.183	243.414	344.912	274.261
ENSG00000068001	HYAL2	1363.59	1133.37	1210.35	838.255	972.363	944.716	709.132	695.721	694.669	775.285	651.996	513.555	1097.48	960.684	1048.79	978.714	1135.36	1133.57
ENSG00000068024	HDAC4	224.872	294.045	277.555	466.812	567.859	362.468	319.259	159.591	417.008	155.612	183.546	251.303	195.834	204.745	174.847	162.632	237.409	286.621
ENSG00000068028	RASSF1	333.697	226.021	234.633	234.329	223.066	193.452	260.708	386.383	216.601	433.152	440.681	395.88	401.237	448.601	444.33	498.592	628.351	534.244
ENSG00000068078	FGFR3	0.769613	0.671612	0.762816	2.96593	21.8911	1.91286	3.84171	0	2.69702	0	0	0.962757	1.4202	0	6.46922	0	2.8133	3.82738
ENSG00000068079	IFI35	134.205	33.2981	112.549	36.9084	33.6309	26.8715	138.784	144.58	70.7333	349.19	279.486	105.685	265.844	205.666	303.022	1456.02	1141.54	1217.74
ENSG00000068097	HEATR6	336.375	424.854	591.849	390.402	345.116	294.224	357.309	226.681	329.288	355.108	393.705	414.802	423.344	326.113	359.377	326.242	364.46	333.217
ENSG00000068120	COASY	2592.68	1949.01	1720.59	2078.07	2413.65	1821.73	4602.7	8855.19	2887.52	8063.83	8498.99	6589.34	4282.68	3453.98	4110.31	2859.74	3822.61	3175.44
ENSG00000068137	PLEKHH3	463.643	285.8	222.404	640.845	502.485	397.112	787.424	709.961	496.594	1047.78	963.324	853.599	694.214	475.988	739.065	391.823	427.045	471.319
ENSG00000068305	MEF2A	934.974	1198.02	1120.4	1232.52	1345.13	1317.85	396.52	200.004	676.004	316.236	609.17	487.601	552.149	500.886	511.118	476.231	402.179	400.648
ENSG00000068308	OTUD5	1107.82	951.577	1056.94	1039.59	982.014	952.298	1430.41	1635.65	1113.61	1820.95	2031.33	2003.23	1313.27	1085.57	1397.15	1174.78	1340.31	1131.43
ENSG00000068323	TFE3	1084.81	1181.95	1219.68	1091.68	1094.63	872.6	1054.37	1315.01	1384.53	1969.72	2769.13	3029.02	1397.23	1420.68	1471.65	1874.26	2353.23	1825.61
ENSG00000068354	TBC1D25	646.882	653.978	711.976	612.138	687.865	616.771	520.814	448.981	563.175	458.972	553.489	638.405	453.719	382.125	469.101	516.402	661.94	413.988
ENSG00000068366	ACSL4	1417.82	1933.85	1412.93	3373.06	4481.67	4149.08	693.597	440.31	1773.3	2400.46	1399.3	2770.96	2019.81	1994.02	1483.68	1360.98	1009.8	1074.57
ENSG00000068383	INPP5A	315.419	495.451	992.484	238.527	341.809	301.925	365.685	210.574	479.348	340.564	282.532	391.133	436.776	566.485	538.471	439.367	358.588	320.324
ENSG00000068394	GPKOW	541.139	456.587	538.795	372.635	374.177	406.388	616.003	901.537	398.797	743.494	813.831	752.499	728.409	598.409	662.751	706.479	810.623	757.231
ENSG00000068400	GRIPAP1	654.478	622.951	622.814	668.109	653.903	600.629	456.858	477.956	611.116	513.628	746.622	978.891	570.911	512.729	538.111	541.989	715.765	582.251
ENSG00000068438	FTSJ1	1996.11	2021.92	2365.04	1169.64	1462.6	1376.18	1249.29	1539.71	1260.69	952.454	1384.25	1408.12	1601.52	1568.4	1690.51	1989.13	2161.41	1910.2
ENSG00000068489	PRR11	653.076	417.932	197.886	416.065	1088.83	709.995	770.369	888.703	1675.2	1296.16	980.835	242.074	1401.3	1867.08	1365.29	1558.95	1440.58	1310.61
ENSG00000068615	REEP1	0.413039	1.459	0	0.341185	2.18177	0	8.45809	11.0784	5.24785	33.4235	6.73188	2.08446	19.4	11.8555	13.1849	5.31294	13.7378	10.9258
ENSG00000068650	ATP11A	649.887	1334.35	1745.82	725.3	1717.05	994.725	358.783	228.743	1724.83	110.483	290.212	358.321	640.646	904.575	546.698	752.9	692.614	666.731
ENSG00000068654	POLR1A	2208.74	3220.32	2678.2	4001.94	4238.46	4115.74	2140.21	2024.6	3556.95	1659.56	1734.17	2031.91	2303.81	2997.76	2324.94	2394.47	2217.83	1849.78
ENSG00000068697	LAPTM4A	4625.54	4619.27	4518.02	5390.32	4570.65	6212.61	4773.45	2591.98	3041.65	2427.26	2000.51	1760.8	2280.24	2299.56	2628.71	2848.88	3201.19	2670.21
ENSG00000068724	TTC7A	1764.53	1926.19	2209.38	1795.55	1913.35	1724.6	2164.19	1763.48	1663.71	484.718	748.563	478.54	796.792	886.628	821.478	1214.53	1136.65	956.511
ENSG00000068745	IP6K2	1982.68	1537.73	1146.01	1790.3	1996.28	1558.39	1952.23	2079.38	1897.61	1673.26	1789.01	1897.48	1432.53	1262.05	1435.69	1256.26	1321.37	1424.28
ENSG00000068781	STON1-GTF2A1L	0	3.1158	0	0	0	0	0	0	0	0	0	0	0	0	0	0	0	0
ENSG00000068784	SRBD1	352.38	378.436	309.933	413.948	368.859	532.55	243.971	142.193	307.96	140.317	125.377	171.993	232.973	253.398	241.372	274.911	229.169	222.031
ENSG00000068796	KIF2A	871.632	1588.47	1601.36	1126.13	1490.84	1365.96	486.938	444.656	898.653	571.438	490.001	652.75	854.559	1104.27	703.792	840.012	712.493	713.512
ENSG00000068831	RASGRP2	3.5466	0	0	0	0	0	0	0	0	0	0	0	0	0	0	0	1.77353	1.32413
ENSG00000068878	PSME4	3454.44	3794.61	4699.94	3210.64	3175.42	2688.24	3786.39	5353.74	1993.13	2944.43	2474.08	1730.16	1984.59	1764.35	1909.51	2187.29	2223.31	2228.28
ENSG00000068885	IFT80	262.075	306.592	213.987	334.138	358.715	383.872	228.478	49.8128	273.331	88.7661	137.432	161.361	90.8669	168.824	83.0898	121.657	72.8613	183.106
ENSG00000068903	SIRT2	1450.87	1298.13	1118.81	1541.87	1424.88	1241.75	1601.61	1774.25	1206.93	1157.66	984.833	1172.1	1051.1	1025.67	1158.58	1070.93	1192.21	1148.62
ENSG00000068912	ERLEC1	1137.65	1281.24	1449.71	998.307	917.116	1292.56	859.227	646.985	711.269	769.419	601.916	766.444	551.224	616.995	586.095	884.606	919.449	778.832
ENSG00000068971	PPP2R5B	395.275	499.199	733.855	334.847	345.005	275.668	171.511	121.628	224.473	185.459	226.542	261.73	143.083	131.638	157.395	260.626	360.356	272.992
ENSG00000068976	PYGM	6.38244	9.01388	15.959	2.32617	1.02716	1.35115	0	8.81948	12.3693	3.00625	1.63473	0.827145	3.75975	9.50821	6.55775	10.099	0.780086	4.60807
ENSG00000068985	PAGE1	0	0	0	0	0	0	0	0	0	0	0	0	0.886653	0	0	0	1.15568	0
ENSG00000069011	PITX1	1068.67	802.263	877.498	1157.03	944.501	859.878	938.17	1098.72	1196.05	1052.31	1318.57	1457.69	1946.7	1663.21	2034.93	1347.01	1588.82	1623.99
ENSG00000069020	MAST4	714.812	1988.3	2219.99	1135.9	1275.86	1207.84	57.6547	208.574	235.083	157.204	5.81006	34.0842	623.36	731.328	279.888	452.896	707.76	698.862
ENSG00000069122	ADGRF5	0	4.48704	0.850847	0	1.12294	0	0	0	0.779199	17.6988	5.38679	15.5552	0	0.8074	0	4.58809	1.04472	7.07684
ENSG00000069188	SDK2	1.04492	0	1.03458	0	4.71549	0	0	0.990178	0.473665	0	3.74897	0	3.45714	3.40068	1.19806	1.67167	1.54917	7.44681
ENSG00000069206	ADAM7	0	0	1.86427	0	0	0	0	0	0	0	0	0	0	0	0	0	0	0
ENSG00000069248	NUP133	994.469	1017.9	1113.65	954.976	982.965	1071.65	1401.2	1217.91	1006.25	1171.73	612.77	693.775	809.563	729.549	719.97	620.93	654.59	699.945
ENSG00000069275	NUCKS1	3710.28	5096.53	4092.89	4954.29	4571.2	6248.66	6971.74	10060.6	7647.75	7104.32	5162.45	5344.73	4443.41	5228.32	3598.57	3878.69	2815.34	3140.03
ENSG00000069329	VPS35	2643.65	3738.92	4078.37	2220.04	3096.26	2688.11	1887.33	1284.58	2524.53	719.835	1239.53	1332.67	2064.74	2392.48	1866.66	2394.21	1791.94	1897.33
ENSG00000069345	DNAJA2	1593.59	1884.09	2275.69	1630	1770.28	2009.89	1557.86	1267.72	1603.35	1212.42	1398.68	1931	2100.86	2417.59	2332.34	2344.78	2117.28	2080.12
ENSG00000069399	BCL3	808.567	582.565	673.23	1078.58	669.071	628.124	1557.17	1024.42	978.879	2071.97	1747.57	1221.09	1286.88	796.696	1141.63	964.023	1416.77	963.815
ENSG00000069424	KCNAB2	471.285	248.349	366.411	847.498	718.661	927.587	335.365	439.565	259.951	2126.64	2606.52	1920.06	745.473	668.307	625.76	863.395	741.673	840.342
ENSG00000069431	ABCC9	13.9911	9.61527	16.0195	10.6892	12.7052	19.413	19.5372	8.9508	17.7159	20.462	15.2751	18.7228	16.9729	11.3258	8.41619	29.027	38.2408	26.1455
ENSG00000069493	CLEC2D	179.684	171.902	94.8973	267.982	204.326	201.291	147.731	83.8997	113.208	57.3096	137.414	125.088	62.2414	56.9506	96.1947	50.51	87.091	125.367
ENSG00000069509	FUNDC1	214.645	183.447	163.613	251.037	215.409	279.892	333.805	287.318	189.49	196.541	180.946	181.698	238.192	228.873	238.673	266.473	283.516	228.979
ENSG00000069535	MAOB	14.6747	20.182	27.233	60.3612	102.83	75.0957	17.8368	52.6564	21.8301	325.252	248.938	236.973	161.86	120.442	170.924	42.3508	42.0186	41.6106
ENSG00000069667	RORA	131.877	159.063	242.893	97.085	177.857	90.2741	24.1651	11.8873	57.7485	14.1342	29.6048	125.15	56.8992	75.9063	38.3685	31.8187	38.9459	62.4553
ENSG00000069696	DRD4	4.81195	0.70179	6.41677	6.19523	1.05132	4.60049	0	2.98387	4.44108	0	0.83406	1.04166	1.54352	2.27716	0	0	0	0.830875
ENSG00000069702	TGFBR3	78.6558	247.683	172.086	291.022	280.94	343.042	76.0923	46.9875	230.354	255	186.118	205.135	71.8859	94.7108	46.4347	107.954	33.2207	40.0745
ENSG00000069764	PLA2G10	0	1.64104	4.66087	0.895283	1.19694	0.910689	0	0	0	0	0	0	0	1.74292	0	0	0	0
ENSG00000069812	HES2	1110.12	1014.89	776.124	903.232	752.476	870.307	951.886	970.9	751.004	8.06691	43.1884	43.5138	611.711	629.042	860.634	832.609	1071.73	1087.88
ENSG00000069849	ATP1B3	4535.3	4126.45	3200.55	8579.53	6751.21	5918.58	4920.98	4429.85	2984.68	3214.54	2968.62	2461.56	4519.28	3891.05	3840.13	4323.06	3939.04	4440.35
ENSG00000069869	NEDD4	731.694	1468.7	1703.87	1143.7	885.221	1133.06	418.625	275.585	649.521	269.521	279.997	396.445	571.815	816.158	519.881	920.045	701.517	659.712
ENSG00000069943	PIGB	300.509	230.082	230.124	276.503	301.223	317.555	396.216	119.638	204.312	138.807	110.846	104.212	96.3116	139.096	122.341	91.6327	105.703	142.727
ENSG00000069956	MAPK6	2042.84	3729.64	4393.69	2468.94	2906.55	3718.89	405.626	204.801	1109.11	282.16	263.98	629.722	1331.91	1641.9	1190.94	1569.35	1247.97	1149.78
ENSG00000069966	GNB5	613.46	914.312	1205.63	628.674	966.859	774.841	375.031	344.616	511.8	577.112	518.827	502.709	607.225	620.215	599.681	552.428	670.925	577.359
ENSG00000069974	RAB27A	287.833	341.866	299.364	218.914	364.183	262.248	201.245	514.528	230.53	671.782	454.089	457.526	365.916	366.78	339.355	480.014	442.927	396.656
ENSG00000069998	HDHD5	1234.66	965.545	1012.78	1458.38	1295.68	1382.69	1973.25	2315.05	1500.76	1790.86	2231.91	1910.23	2382.45	2172.1	2399.42	1802.88	1919.83	1918.48
ENSG00000070010	UFD1	1161.97	1214.35	1363.66	1134.99	1133.49	1059.32	1662.88	2918.78	1008.98	4115.12	2590.44	1282.96	2567.56	2378.51	2835.41	2906.56	3068.36	3263.68
ENSG00000070018	LRP6	253.564	454.754	576.732	446.404	748.08	475.867	139.308	181.282	439.674	165.065	185.45	185.186	598.012	854.325	745.954	761.778	781.434	628.339
ENSG00000070031	SCT	0	0	0.962014	0	0	0	0	5.08205	0	0	0	1.24878	0	0	0	0	0	0
ENSG00000070047	PHRF1	990.495	1096.62	1260.08	1031.56	1205.41	1001.63	779.919	692.44	901.795	1357.26	1324.54	1069	2269.07	2168.22	1993.43	1843.84	2222.05	2127.62
ENSG00000070061	ELP1	3152.88	2565.02	2492.56	2218.58	2347.08	2669.21	2601.46	2469.01	1983.64	2233.33	2421.9	2360.39	1797.39	2141.41	2082.14	1588.94	1924.33	1561.19
ENSG00000070081	NUCB2	63.0919	51.4037	17.3488	14.9444	21.153	29.183	24.0758	217.322	32.1429	748.855	655.546	304.376	166.253	140.371	161.112	201.171	189.615	259.564
ENSG00000070087	PFN2	2354.13	2169.29	1958.43	1952.9	2023.27	2635.75	1789.62	951.089	1842.81	1130.46	1157.36	1640.74	2339.02	2155.57	2227.28	2385.53	1971.92	2388.08
ENSG00000070159	PTPN3	1477.39	1526.44	1559.22	2035.95	1641.12	1723.51	1458.36	1522.19	1384.29	647.722	858.393	785.473	1532.9	1694.71	1526.63	1057.76	870.12	1226.82
ENSG00000070182	SPTB	10.8438	38.0909	25.777	78.6163	37.4194	19.5804	9.44422	0	18.0383	5.36683	20.75	9.5943	14.2231	27.0374	19.7855	12.3202	9.57495	21.2379
ENSG00000070190	DAPP1	340.14	416.035	623.791	158.311	160.735	217.401	61.6589	82.4071	181.928	2.22553	2.75552	0	78.2125	134.78	130.747	318.556	301.891	280.936
ENSG00000070193	FGF10	2.82373	1.00887	1.00764	4.53873	1.23132	0	0	0	0	1.14122	0	3.77466	1.8009	0	0	1.00613	0	0
ENSG00000070214	SLC44A1	1694.08	2928.88	3986.49	2037.48	2882.24	2461.27	1208.16	1066.77	2087.86	676.881	594.422	1384.92	1127.58	1339.91	706.656	848.662	596.397	645.754
ENSG00000070269	TMEM260	291.725	344.639	478.034	302.532	310.478	394.732	326.31	400.289	310.028	196.783	139.434	191.876	133.563	183.221	148.407	146.936	175.596	164.121
ENSG00000070366	SMG6	551.627	522.294	592.123	758.693	569.227	609.333	704.095	975.452	719.891	768.692	993.323	998.672	820.584	766.588	961.184	830.035	816.251	954.511
ENSG00000070367	EXOC5	773.134	1568.34	1736.08	941.541	1372.87	1551.51	343.11	313.701	959.056	181.118	154.087	277.799	329.446	623.474	315.936	424.731	236.81	324.507
ENSG00000070371	CLTCL1	133.694	167.083	217.763	179.155	163.621	170.931	209.504	224.178	170.927	134.411	145.359	173.185	117.37	118.689	131.497	215.978	220.084	268.896
ENSG00000070388	FGF22	0.831924	1.72622	1.96221	2.68503	1.11835	4.29788	0	1.55323	3.12416	0	0.865861	0	4.10041	6.68293	1.86845	1.79328	0	1.18314
ENSG00000070404	FSTL3	3774.66	3567.98	5301.34	1621.6	2202.47	2660.29	1164.39	2586.68	1170.37	813.694	1320.79	1655.55	2695.49	3095.17	2989.21	4911.7	6830.38	5619.93
ENSG00000070413	DGCR2	1758.79	2086.56	1791.37	1926.92	2009.12	2066.48	1443.46	1414.58	1986.07	1496.06	1283.15	1257.95	1730.72	1891.86	1772.53	1698.57	1726.96	1569.74
ENSG00000070423	RNF126	1255.44	1102.33	1078.52	906.959	972.878	806.037	1141.64	1430.34	975.327	1329.4	1677.96	1681.59	2056.14	1830.95	1779.45	1833.73	1946.91	1712.52
ENSG00000070444	MNT	1107.92	1249.57	1078.31	1018.44	1395.66	947.977	519.164	371.284	915.372	374.753	439.318	1193.23	705.783	512.336	502.236	476.894	625.981	518.602
ENSG00000070476	ZXDC	534.23	663.149	757.196	599.003	622.582	603.436	366.55	403.942	557.463	373.8	458.659	606.325	489.253	544.795	536.476	550.799	526.112	524.571
ENSG00000070495	JMJD6	668.158	571.156	684.877	577.764	387.346	400.877	839.799	1089.68	488.302	1443.14	1295.44	764.925	1032.24	985.438	1175.57	1244.79	1518.65	1307.03
ENSG00000070501	POLB	608.383	490.307	554.862	751.525	702.263	929.291	689.216	713.07	363.445	414.855	445.795	347.116	590.942	575.814	698.655	607.249	655.523	632.841
ENSG00000070526	ST6GALNAC1	18.1516	17.0911	15.5772	2.32933	2.49429	3.28411	0	2.57217	3.86224	0	0	0	2.71663	7.64997	1.2015	6.83495	3.91376	5.93466
ENSG00000070540	WIPI1	540.977	598.792	565.249	519.128	787.744	569.724	405.987	456.593	363.725	350.037	477.412	745.594	338.653	338.86	296.677	464.37	381.585	496.471
ENSG00000070601	FRMPD1	8.88487	13.1741	0	6.76352	8.59792	8.61194	10.3609	0	26.1701	7.1592	0	0	18.1905	28.5463	12.3955	23.4553	31.9137	17.6323
ENSG00000070610	GBA2	2800.55	2652.43	2478.71	3792.98	2533.07	2672.11	3290.03	3252.44	2829.71	6241.91	11679.4	15551.2	2073.74	1916.07	2258.27	1988.37	2082.1	1774.58
ENSG00000070614	NDST1	1992.53	3486.25	3941.92	3020.28	2797.8	3196.29	1311.42	820.358	2707.7	1620.91	1558.66	1876.18	2617.58	3222.67	2303.77	2719.96	3192.31	2694.57
ENSG00000070669	ASNS	3995.42	6923.62	7681.71	3410.87	2299.59	3299.66	5062.54	10703.3	5653.57	1102.26	10506.5	7463.39	895.102	705.217	776.973	435.082	411.559	537.943
ENSG00000070718	AP3M2	346.383	429.069	292.646	451.947	518.815	364.738	262.282	296.813	269.006	249.604	371.682	462.658	383.041	321.573	336.186	264.739	243.616	324.976
ENSG00000070729	CNGB1	15.0525	18.9436	2.15991	5.59887	0.95007	2.02083	0.555223	0	3.297	0	5.8208	0	0	1.56782	1.36838	0.777052	4.42448	1.73109
ENSG00000070731	ST6GALNAC2	630.86	585.464	916.888	607.844	246.247	409.133	430.468	455.011	380.513	23.9348	32.9443	42.7214	71.5607	66.8102	102.332	98.6593	42.7327	99.0634
ENSG00000070748	CHAT	0	0	0	0.905155	0	0	0	0	0.854845	0	0	0	0	0	0	0	0	0
ENSG00000070756	PABPC1	37520.6	31832.8	38763.1	40147.5	28586	40067.6	50716.5	51122	35993.3	27232.6	38149.4	48090.3	27194.5	28455	30435	27190.7	25931.4	25328.3
ENSG00000070759	TESK2	88.5433	51.874	86.582	90.3266	75.2174	71.8875	127.079	99.6568	121.477	58.2554	59.7867	76.7044	89.0377	70.7086	95.3519	79.9615	56.2505	52.1169
ENSG00000070761	CFAP20	444.873	380.24	322.318	469.339	438.074	417.334	566.712	555.615	416.03	495.913	494.544	406.806	1106.86	993.024	1120.54	938.109	1114.13	938.998
ENSG00000070770	CSNK2A2	1278.37	1100.82	1979.53	1154.81	974.259	1242.77	935.894	1564.31	1253.52	934.655	1307.71	2457.95	977.829	1199.39	1230.46	1385.35	1161.38	1158.23
ENSG00000070778	PTPN21	349.636	553.576	770.691	311.861	413.016	347.295	194.904	172.607	456.518	21.5469	73.6516	119.445	185.788	197.384	180.704	240.502	200.977	207.47
ENSG00000070785	EIF2B3	818.845	634.23	616.328	580.489	633.452	617.454	895.793	1883.37	491.478	1654.67	1591.13	1167.23	1380.19	1147.18	1351.21	1332.76	1403.31	1347.9
ENSG00000070808	CAMK2A	4.30212	0.708371	0.464385	4.16355	1.51557	1.20673	3.90678	0	9.91911	3.92405	8.16913	6.08637	2.57335	2.03645	1.09361	0	0	0
ENSG00000070814	TCOF1	2911.63	1806.06	2383.17	2319.08	2693.28	2777.1	3044.04	4472.57	2126.87	6099.62	4230.49	2462.48	9801.05	10327.9	10909.3	8571.68	8438.47	6234.84
ENSG00000070831	CDC42	4568.1	6274.46	6604	3771.26	4276.07	4848.6	2991.38	2808.6	3222.01	3130.89	2337.76	2072.32	4003.38	4032.68	4071.83	4961.55	4911.21	4266.66
ENSG00000070882	OSBPL3	763.018	1385.04	1203.21	1533	1469.53	1290.2	825.787	1161.51	1628.58	275.919	114.9	236.168	503.033	686.29	569.01	747.056	689.368	591.392
ENSG00000070886	EPHA8	0	0	0	0	0	0	0	0	0	0	0	0	0	1.76778	0	0	0	0
ENSG00000070950	RAD18	584.263	759.993	846.847	548.063	775.611	790.998	381.183	325.339	357.275	415.18	313.118	258.235	546.225	664.046	588.873	620.25	569.736	462.024
ENSG00000070961	ATP2B1	858.051	915.204	904.323	1190.81	1303.02	1018.94	673.564	486.593	905.284	496.162	510.698	638.403	1562.53	1493.58	1119.87	1402.74	1137.71	1226.37
ENSG00000070985	TRPM5	0	0	0	0	0	0	0	0	0	0	0	0	1.79401	0	0	1.00413	0	0
ENSG00000071051	NCK2	745.054	949.899	1081.91	1041.8	1106.41	1035.45	978.171	713.589	1141.56	131.818	191.488	333.283	622.802	611.273	609.23	739.929	740.259	724.039
ENSG00000071054	MAP4K4	7722.68	18437.4	28026	6521.24	8636.73	7530.98	2525.83	4499.34	5982.08	1704.4	4459.66	5055.24	2954.54	3669.71	3275.61	5449.94	5467.76	5035.9
ENSG00000071073	MGAT4A	40.4329	60.9808	80.8076	11.1846	5.70745	13.8198	93.9987	94.8229	68.2858	54.6529	45.8862	28.2128	4.17349	26.8844	27.4605	35.3044	14.7371	18.4748
ENSG00000071082	RPL31	30748.8	20571.3	23050.6	27595.2	18310.2	25202.6	56375.9	72455.6	25405.3	38356.5	37819.7	32748	18390.7	15514.6	19842.2	15370.9	16883.2	19756.6
ENSG00000071127	WDR1	9146.14	12214.1	14766.7	7785.17	8991.46	8638.32	6644.87	6439.98	7013.17	7871.61	10379.2	8257.59	10158.1	9625.21	9786.65	13250	14700.5	12623.1
ENSG00000071189	SNX13	529.55	887.353	790.815	538.505	705.373	646.836	503.559	211.504	902.144	159.152	197.723	451.667	219.416	207.029	228.75	182.705	137.772	175.645
ENSG00000071205	ARHGAP10	397.064	387.365	407.3	437.259	469.621	477.991	439.56	426.108	348.585	586.499	623.905	534.926	535.426	470.913	530.536	603.975	561.704	520.566
ENSG00000071242	RPS6KA2	3068.39	6009.52	7328.13	2963.84	6271.49	5588.74	640.095	638.797	1826.38	2034.88	3196.84	7071.9	736.557	1168.9	932.262	1411.47	1225.85	1774.76
ENSG00000071243	ING3	171.804	126.171	161.144	157.532	111.548	149.643	116.189	138.703	243.833	65.3098	83.6345	118.572	174.094	157.819	165.928	155.44	99.2112	95.1747
ENSG00000071246	VASH1	7.3554	4.90879	6.37128	7.03968	10.171	15.8142	14.2522	24.7281	20.1836	122.828	61.3453	86.594	71.5549	68.9613	73.3305	88.4119	67.6434	67.0044
ENSG00000071282	LMCD1	22.4341	11.1711	10.5032	3.61321	11.4241	4.88207	33.7876	19.9119	24.2766	176.734	150.553	87.6798	93.792	109.244	82.5597	124.179	155.163	110.114
ENSG00000071462	BUD23	1161.41	926.334	1106.87	1120.49	964.437	910.462	2456.8	4414.94	1566.17	4574.54	4608.74	2461.77	2425.18	2229.55	2628.59	2182.61	2410.41	2209.6
ENSG00000071537	SEL1L	839.716	1894.93	2085.45	1127.16	1203.68	1544.87	608.283	297.082	1835.12	328.392	291.232	739.066	381.955	925.161	365.826	355.188	314.221	296.363
ENSG00000071539	TRIP13	401.576	233.355	153.428	203.388	346.741	281.064	372.271	718.39	312.754	1585.43	629.589	161.804	1159.34	1426.07	1334.05	1208.42	1052.05	1051.26
ENSG00000071553	ATP6AP1	1531.53	1607.87	1412.78	1086.95	997.504	979.798	2375.16	2472.9	1664.19	3906.96	3819.02	3740.98	1961.58	1744.17	2097.44	2247.2	2220.06	2181.84
ENSG00000071564	TCF3	2308.38	1706.84	2164.15	1861.99	1874.56	1889.65	1800.38	1832.2	1715.84	2019.35	3061.56	2925.75	3054.62	2955.98	3081.65	2625.32	2281.84	2432.96
ENSG00000071575	TRIB2	744.94	528.233	399.091	2161.08	1276.01	1679.95	768.097	697.844	1173.03	2168.79	2362.4	3787.49	540.571	438.133	428.035	432.091	467.737	347.556
ENSG00000071626	DAZAP1	2183.76	2426.17	2576.16	2532.5	2407.44	2229.66	2946.53	2959.26	2420.05	3339.19	3969.89	3106.88	4532	4486.67	4639.81	4026.02	4776.27	4280.81
ENSG00000071655	MBD3	1906.82	1618.36	1613.02	2064.75	1951.26	1719.57	2452.02	3518.51	1911.22	3841.77	5005.88	3940.59	3341.07	2684.55	2836.01	2018.81	2469.22	2670.91
ENSG00000071794	HLTF	407.467	354.256	301.474	253.049	363.048	402.73	355.681	190.855	699.345	153.971	503.313	816.69	501.371	601.134	488.904	409.745	363.77	322.075
ENSG00000071859	FAM50A	1812.93	1680.36	2336.26	1337.53	1237.21	1356.77	2165.83	3640.08	1230.44	4350.37	4889.91	4227.43	1681.96	1486.28	1688.86	1973.03	2518.91	2096.68
ENSG00000071889	FAM3A	761.424	528.432	671.77	730.461	577.319	680.063	915.423	1504.47	601.368	1241.6	1425.94	1255.57	647.399	581.586	701.065	553.392	723.502	624.162
ENSG00000071894	CPSF1	1791.29	1214.52	1336.78	1461.53	1624.2	1034.44	3132.81	4094.57	1798.62	3832.56	3577.59	2583.97	2051.4	1569.7	1684.27	1957.15	2171.81	1748.55
ENSG00000071909	MYO3B	1.87074	0	1.38818	1.34956	0	0.601848	2.28838	4.29594	4.50611	0.84951	0	0	0.669396	0.847938	1.6979	0	1.09819	0
ENSG00000071967	CYBRD1	1243.82	1576.08	1245.58	1755.24	2410.69	2440.26	1464.19	627.239	1790.83	442.045	494.425	517.281	411.018	513.727	393.341	491.472	322.192	487.261
ENSG00000071991	CDH19	0	0	0.64071	0.622938	0	1.10975	3.23059	0	0	1.56854	3.40284	0.838096	530.332	452.688	361.981	466.706	347.972	467.439
ENSG00000071994	PDCD2	1925.55	1522.29	1894.81	1360.51	1451.94	1711.72	2086.23	2946.52	1484.75	3106.23	3423	3137.15	1934.43	1843.33	1896.76	1628.11	1557.42	1766.18
ENSG00000072041	SLC6A15	2976.99	4797.19	5556.88	3832.89	7050.64	5960.08	1155.62	680.462	3099.97	549.713	915.182	2300.39	2326.37	2567.19	1853.52	1721.71	1525.51	1530.35
ENSG00000072042	RDH11	1779.96	2259.92	1919.74	1104.08	2078.4	1333	2310.89	2764.85	3716.7	1851.29	1962.56	2323.93	1753.24	1814.22	1824.14	1851.05	1664.98	1866.33
ENSG00000072062	PRKACA	949.536	1015.77	959.993	963.527	1212.62	942.375	1400.9	1206.23	1377.43	2583.74	2009.42	1606.45	1266.72	1332.82	1527.49	1153.53	1366.57	1147.88
ENSG00000072071	ADGRL1	496.646	814.568	958.285	413.462	870.38	522.241	588.062	428.417	578.982	1879.01	1936.86	1721.94	1167.72	1011.93	1245.92	922.791	923.712	752.598
ENSG00000072080	SPP2	0	0	4.11961	0	0	0.321346	0	0	0.142363	0	0	0	0.0624421	0	0	0	0	0
ENSG00000072110	ACTN1	9707	16717.8	20254.7	7218.13	10458.6	8658.8	8334.76	7795.32	12995.1	6003.72	7024.3	9499.88	9766.56	11851.2	10666.8	16673.4	18930.9	13369.9
ENSG00000072121	ZFYVE26	341.543	641.148	683.498	379.189	547.476	596.713	372.631	354.113	658.025	211.981	185.108	352.545	421.775	572.22	360.611	475.122	601.502	517.901
ENSG00000072133	RPS6KA6	2.03511	0.837288	1.92298	0.961292	1.28456	2.61378	0.976557	1.91584	0	7.93264	0	0	0.990663	0	1.01928	4.91054	2.91925	0.980415
ENSG00000072134	EPN2	586.227	669.426	842.913	666.88	713.596	713.824	444.052	434.87	676.583	724.009	642.675	866.871	491.689	668.955	577.474	736.395	761.531	665.425
ENSG00000072135	PTPN18	1676.88	1590.49	1454.23	1652.38	1802.39	1593.29	1868.77	1839.31	1945.65	907.524	823.302	1136.17	896.656	873.697	1037.51	785.247	878.888	712.653
ENSG00000072163	LIMS2	0	0	0	0	0	0.319578	0.371803	0	2.03499	0	0	0	0	1.66631	3.78067	0	0	0
ENSG00000072182	ASIC4	7.22208	10.6013	16.1157	11.554	10.4198	5.77027	8.07165	0	7.80852	3.74848	2.26257	5.82803	6.0113	3.50266	4.32347	15.0797	6.8525	8.32996
ENSG00000072195	SPEG	1035.23	886.632	941.854	770.339	809.487	753.276	946.921	1100.42	996.123	800.865	815.098	862.413	231.212	273.225	284.381	363.051	437.927	471.316
ENSG00000072201	LNX1	22.1133	31.2923	13.831	23.483	13.8539	41.498	5.84756	0	8.86443	20.9876	9.87555	16.4852	14.1357	14.8493	7.05225	10.7	37.5027	5.27352
ENSG00000072210	ALDH3A2	3323.87	3990.57	2174.68	6255.18	6027.85	7421.05	3617.57	3242.68	4384.77	8015.72	7971.72	11019.3	3275.34	3500.45	3523.17	3046.43	2733.07	2512.72
ENSG00000072274	TFRC	2526.18	3536.52	2554.13	4386.44	4832.2	4755.28	1954.77	1167.24	3205.76	3098.2	1990.83	1710.25	5399.17	7446.2	4262.2	5782.84	5391.31	5802.2
ENSG00000072310	SREBF1	9392.75	6941.46	6147.09	15270.3	18335.1	10437.7	6572.9	3930.5	9689.34	9036.44	9361.03	16242.1	7843.87	5951.65	8033.56	6496.35	6805.75	6436.08
ENSG00000072315	TRPC5	0.942467	0	0	0.938981	3.6939	0.807628	0.941682	1.78584	0	0	0.985641	0	0	0.884729	0	0	0	0.969473
ENSG00000072364	AFF4	1899.19	3986.91	3840.64	2494.36	3279.03	3498.55	717.43	225.25	2261.57	607.573	456.023	953.282	852.852	1090.16	667.485	1191.45	949.634	783.581
ENSG00000072401	UBE2D1	246.732	352.464	378.98	253.453	233.346	661.111	188.11	72.5037	155.363	96.0355	76.1216	118.541	100.41	136.721	141.596	112.504	116.308	98.6789
ENSG00000072415	MPP5	407.433	547.35	564.367	409.369	593.602	588.488	569.881	292.886	653.433	120.404	136.592	206.081	326.592	349.82	348.765	509.161	404.36	421.124
ENSG00000072422	RHOBTB1	228.924	171.168	169.561	109.782	202.11	158.507	149.534	173.683	266.009	5.48069	21.2742	93.6984	31.5756	30.9827	22.7276	51.0247	28.4768	45.0836
ENSG00000072501	SMC1A	1614.25	2848.55	2762.76	1804.94	3576.47	2141.88	697.922	390.628	3121.5	786.74	617.178	823.356	3351.74	5568.81	3701.5	4244.98	3136.56	3027.6
ENSG00000072506	HSD17B10	1401.82	1136.19	1085.62	1369.63	1249.92	1236.18	2661.32	4904.6	1511.69	5266.5	4471.27	2400.78	2921.8	2417.51	3091.77	2554.73	2916.02	2846.84
ENSG00000072518	MARK2	1317.64	1733.99	2002.38	1470.51	1723.39	1531.6	909.008	687.021	1714.37	746.48	569.667	782.539	1503.87	1679.8	1547.05	1708.05	1865.58	1349.06
ENSG00000072571	HMMR	258.662	58.8042	28.4632	107.103	220.746	171.46	241.294	59.2069	175.571	274.663	138.915	74.621	521.839	666.818	654.404	513.669	436.912	487.904
ENSG00000072609	CHFR	243.85	294.624	387.519	233.01	195.492	228.97	186.012	114.913	255.926	148.652	172.91	216.386	163.782	252.482	187.297	284.542	288.566	354.403
ENSG00000072657	TRHDE	2.01279	0	0	0	0.373122	0.734216	0	0	1.83326	0	0	2.61282	0	1.90186	0.268448	9.49742	0	2.08229
ENSG00000072682	P4HA2	1508.68	1638.77	1896.05	1640.82	1298.01	1498.15	1155.79	2412.51	1293.8	1163.43	915.261	730.877	2014.51	1772.89	1884.24	2603.64	3061.22	2680.96
ENSG00000072694	FCGR2B	0	0.969809	1.10297	0	0	0	0	0	0.437359	0	2.24704	0	1.06535	0	0	0	0	0
ENSG00000072736	NFATC3	257.776	466.759	360.462	616.536	546.162	597.766	282.581	315.732	495.153	156.061	194.249	185.029	495.929	507.197	449.384	457.937	305.831	312.382
ENSG00000072756	TRNT1	357.104	344.909	395.859	288.21	347.21	346.42	233.318	172.407	404.056	277.832	254.674	461.45	282.152	257.657	277.461	187.492	268.755	281.101
ENSG00000072778	ACADVL	7178.66	5100.16	5079.73	8499.71	6657.47	5773.2	6421.34	8867.69	5017.02	12162.8	11708.2	7280.63	6447.99	5975.28	7258.06	7002.23	8750.76	7318.08
ENSG00000072786	STK10	2224.13	2719.79	3420.31	1548.29	1863.91	1616.06	1189.25	1231.74	1166.87	2511.29	2825.4	1910.99	2204.18	1678.93	2033.23	2734.11	2814.36	2551.06
ENSG00000072803	FBXW11	1262.95	1976.41	2022.13	1339.38	1738.23	1777.91	854.711	670.445	1470.59	959.382	854.687	1313.86	1011.42	1233.73	1002.06	1052.94	1097.84	1128.97
ENSG00000072818	ACAP1	13.6039	17.5299	18.3054	7.63039	15.5745	8.78032	6.46369	57.0046	14.4704	47.1739	65.5604	30.2591	17.655	13.6762	14.8178	31.2548	21.104	20.6358
ENSG00000072832	CRMP1	112.158	176.043	239.901	177.029	133.382	170.294	100.878	105.151	87.9019	21.8571	50.6842	46.107	61.2728	84.6579	64.4328	63.1339	112.617	99.8189
ENSG00000072840	EVC	425.696	779.827	1204.83	568.396	732.4	679.309	178.442	260.727	499.231	251.385	264.543	121.425	332.345	340.44	273.78	353.43	482.46	325.204
ENSG00000072849	DERL2	407.208	412.606	474.181	371.491	363.966	361.126	490.263	583.407	338.51	1094.9	771.416	648.009	611.409	628.161	653.889	619.872	687.003	688.089
ENSG00000072858	SIDT1	5.3551	21.6996	1.95201	6.59494	10.8899	4.77588	0.756722	0	6.26522	2.29568	11.641	6.05123	19.8506	7.93017	6.5571	15.5909	2.76782	7.89345
ENSG00000072864	NDE1	1319.73	1903.98	2511.67	1039.33	1367.71	1384.6	327.973	235.964	678.501	371.077	617.655	878.624	1726.6	1923.58	1645.43	1735.32	1703.08	1581.19
ENSG00000072952	MRVI1	5.59104	5.47684	19.5147	9.42735	9.13784	10.7933	5.2515	0	8.7693	0	0	0.905624	0.667673	21.7642	1.31569	2.9866	4.18056	1.76327
ENSG00000072954	TMEM38A	153.503	111.547	136.534	448.372	333.263	196.794	830.439	736.618	597.289	985.971	648.078	546.956	170.279	162.718	163.082	81.1774	39.6059	80.6702
ENSG00000072958	AP1M1	1238.18	1177.39	1393.48	934.983	942.765	860.988	965.494	875.477	705.818	1984.36	1510.93	1140.16	1447.14	1340.08	1311.41	1452.29	1720.44	1436.08
ENSG00000073008	PVR	2766.98	3493.08	4513.91	1800.86	1874.35	2392.98	2031.97	3436.91	3062.04	3445.77	6274.09	7169.29	4267.34	4661.71	4279.92	5995.2	6895.59	5568.91
ENSG00000073050	XRCC1	1155.73	603.112	733.418	829.214	960.157	823.909	1130.94	1449.74	898.935	1789.87	1700.15	1497.38	1377.44	1293.54	1552.03	1353.15	1550.43	1297.96
ENSG00000073060	SCARB1	2400.13	1689.12	933.866	1169.32	2602.83	1182.33	2516.32	4058.75	2917.77	14006.9	13218.1	8952.08	11247.7	10107.2	10487.5	11485.8	12419.8	10943.7
ENSG00000073111	MCM2	875.389	728.851	361.883	696.949	1287.99	689.138	1206.94	1250.34	857.853	1319.96	1231.8	737.977	4050.48	4001.48	3734.37	2957.11	2827.33	2470.99
ENSG00000073146	MOV10L1	0	0	0	1.15167	0	0	1.23391	0	0	0	1.47836	0.790104	0	0	0	0	0	0.628358
ENSG00000073150	PANX2	26.7078	29.1814	65.492	48.2956	13.4267	30.2193	23.4599	28.7056	16.4362	114.158	95.1216	105.337	49.3541	34.9281	25.5843	92.5758	130.027	85.6511
ENSG00000073169	SELENOO	800.069	583.194	697.286	820.699	717.262	675.564	1354.12	1461.69	677.067	1604.71	1478.76	1160.87	934.388	813.53	815.373	638.635	733.815	871.124
ENSG00000073282	TP63	1570.25	2785.63	3396.12	3100.02	2910.41	3779.29	216.184	111.259	744.548	517.453	410.624	749.385	972.652	1298.37	852.45	962.64	781.118	636.362
ENSG00000073331	ALPK1	155.071	165.677	221.134	214.767	141.381	236.313	200.493	95.8387	162.319	304.038	246.965	155.65	156.974	162.276	118.142	126.906	180.543	165.375
ENSG00000073350	LLGL2	1140.97	1055.94	848.078	1071.46	910.728	857.583	3200.76	2696.69	1888.06	85.9055	159.976	88.7367	630.242	659.518	826.878	526.391	772.473	783.705
ENSG00000073417	PDE8A	567.505	792.162	938.153	512.932	595.365	565.359	469.065	301.149	597.781	398.678	537.852	601.43	385.237	444.456	426.671	443.62	449.258	439.37
ENSG00000073464	CLCN4	109.031	88.5083	34.4378	243.93	164.191	191.367	152.496	115.757	373.325	65.0944	73.6656	83.7713	161.739	211.519	127.069	195.507	163.119	121.791
ENSG00000073536	NLE1	881.105	576.834	583.261	686.079	758.036	888.652	1222.23	1378.73	983.624	1009.94	1421.91	1112.85	1642.71	1442.33	1579.85	1372.29	1685.64	1626.48
ENSG00000073578	SDHA	3777.63	2697	2412.09	3426.14	3715.11	3463.14	5054.75	7205.49	3264.02	8378.14	6170.51	3761.16	4270.62	3530.17	4630.48	3402.86	3164.96	3686.76
ENSG00000073584	SMARCE1	1862.63	2228.82	2262.77	1888.75	1933.99	2068.7	1828.59	2700.09	1963.02	2441.98	2178.51	1769.64	2581.87	2663.18	3019.15	2463.9	2150.11	2347.15
ENSG00000073598	FNDC8	1.15354	4.58958	0	9.50479	4.31882	0	3.12758	0	8.29747	0	1.07661	1.497	5.317	3.08712	9.56374	0	3.76159	2.26118
ENSG00000073605	GSDMB	156.655	124.805	124.302	152.054	74.995	76.7174	172.475	259.245	134.531	86.2803	81.6714	121.893	44.7314	30.2118	43.3001	35.3067	88.0175	60.8974
ENSG00000073614	KDM5A	817.09	1520.86	1647.2	1125.48	1427.19	995.72	427.13	296.123	923.201	500.826	450.428	557.497	1243.82	1657.26	1064.31	1092.34	956.843	823.741
ENSG00000073670	ADAM11	1.7244	1.36949	7.13747	1.66134	1.69561	0	10.9885	5.93851	7.1347	42.0936	26.2873	24.452	7.44426	8.34152	10.5574	7.89442	12.4443	12.5248
ENSG00000073711	PPP2R3A	253.023	490.55	463.065	454.04	496.01	471.97	161.305	110.232	455.622	108.218	89.5998	90.3696	181.333	260.121	172.645	223.561	174.877	206.111
ENSG00000073712	FERMT2	482.011	696.51	900.39	241.954	347.091	361.333	479.908	462.946	763.976	657.279	695.798	910.418	282.267	321.908	246.909	327.686	309.688	298.832
ENSG00000073734	ABCB11	4.77647	1.11301	4.06374	13.735	2.79841	2.57948	3.71317	0.504576	7.13669	16.4989	0	3.91902	5.18046	8.81142	11.8492	1.72385	15.0457	9.85032
ENSG00000073737	DHRS9	76.9078	70.833	260.882	113.724	99.6719	109.516	62.595	40.241	27.513	319.508	248.116	130.433	196.464	222.815	232.112	356.286	270.03	288.883
ENSG00000073754	CD5L	0	0	0	0	0	0	0	0	0	0	0	3.95867	0	0	0	0	0.63566	0.535767
ENSG00000073756	PTGS2	150.472	366.805	681.742	175.74	198.435	102.393	9.33702	0	25.6363	9.43782	4.89948	21.9231	321.078	162.357	81.8686	650.103	181.365	131.934
ENSG00000073792	IGF2BP2	3007.59	5147.34	6461.47	1967.51	3103.84	2899.86	1199.73	1175.29	2096.74	697.257	1434.66	1948.16	1240.99	1746.81	1364.55	2021.94	1856	1804.5
ENSG00000073803	MAP3K13	507.673	406.446	440.854	484.275	347.135	473.608	476.152	302.863	348.952	265.824	216.031	300.049	241.301	227.46	241.859	228.342	263.893	239.232
ENSG00000073849	ST6GAL1	758.311	967.69	1079.68	1148.67	1199.49	1225.39	762.046	416.718	884.918	190.735	359.864	767.888	959.678	1069.06	1141.5	614.003	626.24	601.491
ENSG00000073861	TBX21	0	0	0	0	0	0	1.88453	0	0	0	0	0	0	0	0	0	0	0
ENSG00000073905	VDAC1P1	0.971808	0.853845	0	0	0	0.839705	0	0	1.78325	2.33264	0	3.86465	0	0	0	0	0	0
ENSG00000073910	FRY	74.7569	32.1908	10.7985	109.126	46.2327	71.7161	43.678	13.8967	42.2018	663.255	534.357	254.761	63.6964	44.2812	68.6338	55.7308	41.8986	76.8795
ENSG00000073921	PICALM	2675.39	3628.57	4264.61	2454.91	2731.77	2825.32	1101.27	700.501	1999.09	921.676	793.058	1517.32	1365.12	1756.48	1415.3	1856.55	1753.09	1683.93
ENSG00000073969	NSF	408.045	629.915	516.237	558.994	551.979	494.31	401.995	234.713	542.55	376.067	358.087	492.492	557.995	621.411	482.248	701.227	662.113	687.164
ENSG00000074047	GLI2	9.60359	25.0422	16.6762	4.99496	16.4696	9.30988	4.03028	7.73493	9.39927	20.0589	6.02616	2.98659	27.4518	3.22629	1.62677	0.933488	10.3957	2.37242
ENSG00000074054	CLASP1	1532.56	3282.23	2220.7	2556.91	3318.3	3005.33	602.244	435.985	2182.41	524.024	435.604	678.177	949.996	1174.3	774.645	1154.28	860.339	978.162
ENSG00000074071	MRPS34	1647.66	1265.74	1172.08	1278.68	1371.85	1423.76	2869.61	4943.95	1436.34	4713.56	4473.86	2699.99	3310.35	2620.09	3049.7	2372.92	2672.78	3241.61
ENSG00000074181	NOTCH3	463.814	243.645	279.657	775.058	112.929	355.793	584.822	483.785	1586.16	130.016	37.985	107.538	35.9808	71.0023	58.3036	33.5776	52.3761	51.6556
ENSG00000074201	CLNS1A	2959.65	2425.91	2617.64	2352.08	2435.74	2835.96	3300.43	3149.41	2267.42	2098.82	2603.14	2400.84	3215.67	3070.06	3466.91	2669.12	2778.51	2843.84
ENSG00000074211	PPP2R2C	824.687	1924.91	5860.84	424.051	384.195	513.425	128.485	198.586	281.495	230.664	288.027	420.711	701.727	848.274	779.955	1045.6	977.847	865.64
ENSG00000074219	TEAD2	668.475	551.233	624.175	564.693	681.989	628.882	1070.41	1040.33	849.11	1124.07	1178.67	1189.61	872.477	713.893	839.254	497.452	651.201	616.421
ENSG00000074266	EED	319.202	328.17	330.126	296.311	277.651	296.412	325.166	160.037	233.16	211.899	148.519	172.096	342.591	386.452	392.829	392.917	358.023	328.696
ENSG00000074276	CDHR2	40.1648	38.2014	67.0495	7.00106	15.4993	12.7624	10.9166	47.0192	17.6575	44.7005	11.1668	6.23288	1.11637	9.15902	5.21725	9.01614	7.0904	5.45521
ENSG00000074317	SNCB	0	1.33996	0.490277	0	0	0	0	0	0	0	0	0	1.01872	0	1.00046	0.533248	1.94539	0
ENSG00000074319	TSG101	1498.14	1595.19	2069.69	1306.15	1063.85	1390.5	1390.66	1385.33	1015.64	995.107	1244.74	1586.24	1186.23	1109.87	1331.12	1304.51	1533.81	1418.14
ENSG00000074356	NCBP3	597.433	721.185	727.487	655.181	911.912	601.827	614.538	1536.33	805.343	749.287	918.847	902.218	710.871	767.101	857.356	778.909	603.543	637.62
ENSG00000074370	ATP2A3	0	0	0	0	0	0	0	0	0	0	1.12661	2.53443	2.24788	0	0.896675	5.92453	0	0.49057
ENSG00000074410	CA12	7872.91	14403.2	15357.2	8864.03	9671.49	10938.6	174.029	139.625	536.483	3348.27	2627.14	5530.49	3478.71	4206.76	2958	4079.9	4266.92	3706.76
ENSG00000074416	MGLL	1035.69	1526.39	1928.82	452.402	660.169	688.39	1251.66	1425.78	1406.73	682.896	1379.11	861.823	828.249	1060.17	794.901	2208.42	3006.53	2184.68
ENSG00000074527	NTN4	897.814	1186.07	1460.93	835.587	819.652	1166.54	636.992	333.85	941.418	183.089	318.843	1095.94	1252.09	1226.25	1067.07	1803.21	1228.28	1476.14
ENSG00000074582	BCS1L	1748.67	1379.26	1355.81	2437.18	1549.31	1968.04	1773.17	2352.88	1224.21	1537.45	1771.42	1410.66	1291.73	1209.58	1350.04	1270.43	1218.12	1167.17
ENSG00000074590	NUAK1	209.051	343.589	273.674	787.428	624.77	542.902	181.771	176.466	383.562	192.333	264.396	364.016	441.349	430.781	327.675	468.637	412.079	446.021
ENSG00000074603	DPP8	439.83	765.465	874.262	640.567	714.493	770.011	291.415	191.147	835.045	300.581	305.886	297.368	450.857	337.26	329.749	437.24	425.581	361.692
ENSG00000074621	SLC24A1	158.805	166.551	160.503	141.182	113.828	213.021	137.657	73.0402	78.0654	95.9105	77.9274	192.317	83.349	81.1158	154.211	102.427	98.6153	113.966
ENSG00000074657	ZNF532	557.381	758.804	824.992	710.085	485.339	839.735	321.56	300.963	837.237	137.7	222.699	409.356	362.232	520.735	408.611	401.334	398.516	417.587
ENSG00000074660	SCARF1	23.6455	12.885	13.3633	30.6161	17.9461	15.8528	26.697	6.33535	35.5335	7.36411	14.3394	4.33473	6.39313	0	3.46522	0.894711	5.20748	3.515
ENSG00000074695	LMAN1	1725.05	1965.18	2130.18	1925.61	1793.02	3029.67	955.845	484.98	1197.91	1290.81	1034.21	1481.38	1313.94	1699.73	1358.83	1539.44	1689.98	1376.94
ENSG00000074696	HACD3	2165.08	2295.18	2388.2	1840.55	2239.61	2299.27	2038.58	1480.7	1885.16	1303.67	1107	1172.54	1847.34	2126.55	2071.45	1764.3	1844.86	1636.34
ENSG00000074706	IPCEF1	0.394594	0	0	0	0	0	0	4.42809	0	0	0	0	6.43538	0	0	0	0	1.07771
ENSG00000074755	ZZEF1	791.822	1171.43	1231.28	1340.51	1452.97	1252.79	556.54	387.861	1396.47	482.458	487.092	552.508	745.069	925.238	658.514	778.608	773.272	807.742
ENSG00000074800	ENO1	72187	62240	51621.6	68228.9	72340.6	67974.7	104696	140681	73218.4	226657	226216	135304	124982	108629	124040	116977	125355	124729
ENSG00000074803	SLC12A1	0	0	0	0.527091	0	0	0	0	0.488329	0	0	0	0	0	0	0	3.47924	0
ENSG00000074842	MYDGF	1616.78	1481.88	1829.6	1109.69	1190.69	1168.38	1697.52	3128.79	1053.54	6685.83	5421.76	2580.67	2892.54	2375.14	2652.74	3083.95	3859.9	3325.91
ENSG00000074855	ANO8	296.673	408.555	385.492	245.63	436.831	243.207	198.295	173.165	409.949	284.556	331.446	665.374	235.868	266.672	227.688	214.909	213.808	228.104
ENSG00000074935	TUBE1	366.347	482.371	491.255	372.228	375.637	387.847	202.532	149.865	363.297	131.466	218.037	483.979	157.366	199.696	142.248	125.038	126.205	138.106
ENSG00000074964	ARHGEF10L	245.096	237.36	218.962	209.779	235.188	166.615	303.093	191.275	206.513	231.722	190.701	397.213	99.0138	100.11	102.99	74.6239	129.304	96.5929
ENSG00000074966	TXK	3.37825	2.1433	4.4052	5.15612	4.22008	2.61385	2.08555	5.68594	7.8472	6.59619	1.42331	3.24856	0	3.08223	2.37094	1.35743	2.02377	3.72342
ENSG00000075035	WSCD2	0	0	0.764078	0	0	0	0	0	0	3.69771	3.19254	14.5678	0	0.362699	0	0	0	0
ENSG00000075043	KCNQ2	1.4367	1.47811	0	32.6647	0	0	0	0	2.14241	8.25889	0	0	0	0.156874	0	0.792927	0	0
ENSG00000075073	TACR2	21.6189	27.9273	19.6149	48.1486	35.7075	46.1529	54.6245	2.17796e-08	75.326	0	71.4623	119.567	18.9569	33.7427	23.1027	25.3352	41.6157	21.3891
ENSG00000075089	ACTR6	330.32	328.108	343.833	355.289	258.114	427.585	306.317	186.63	345.461	118.986	123.095	180.108	287.199	323.515	230.881	241.05	210.316	214.055
ENSG00000075131	TIPIN	128.522	93.5156	88.8235	105.823	128.356	107.857	165.65	222.152	114.36	217.416	178.426	203.656	345.419	328.635	380.154	359.3	269.208	260.363
ENSG00000075142	SRI	1738.54	1559.2	1800.41	1158.6	1309.24	1221.95	3001.94	4972.89	1874.61	2021.27	2380.3	1764.05	2123.96	1905.28	2127.97	1950	1960.65	2056.52
ENSG00000075151	EIF4G3	2109.48	2468.18	2309.37	1871.67	2156.35	2040.82	1577.4	1457.46	1814.89	1719.88	1689.61	2118.41	1276.48	1449.33	1260.76	1513.44	1397.72	1367.3
ENSG00000075188	NUP37	709.957	541.457	426.396	442.356	547.632	519.506	738.802	1008.11	516.192	697.439	796.675	603.15	1493.75	1470.31	1540.14	1543.1	1270.63	1285.18
ENSG00000075213	SEMA3A	88.8462	88.3428	44.4508	47.9867	108.573	57.0611	26.9843	102.879	193.351	74.1851	110.784	141.98	146.23	200.161	161.222	219.078	192.838	137.015
ENSG00000075218	GTSE1	114.848	19.8163	5.50939	34.6614	121.328	44.3762	207.436	116.157	176.551	456.582	208.696	49.8297	836.214	884.695	809.526	729.221	785.019	709.916
ENSG00000075223	SEMA3C	503.883	727.756	630.57	2568.46	1875.3	2206.72	317.082	69.8534	2416.69	288.225	182.273	1079.06	1013.8	1271.53	616.234	824.805	436.403	529.253
ENSG00000075234	TTC38	326.945	298.913	253.104	340.302	464.856	310.532	607.318	765.064	624.981	459.369	399.162	487.659	496.137	478.473	417.758	438.544	433.135	384.874
ENSG00000075239	ACAT1	2210.31	1452.1	1401.5	1589.15	1592.61	1737.08	3780.19	6381.81	2047.36	3248.84	3506.31	1973.45	2110.02	1763.07	2458.8	1621.87	1886.98	2094.23
ENSG00000075240	GRAMD4	498.449	403.088	535.812	337.312	390.185	272.079	410.58	323.261	701.985	374.854	253.943	382.567	292.176	276.104	351.533	172.767	204.457	327.084
ENSG00000075275	CELSR1	1707.49	2050.68	2236.36	2147.19	1761.59	1820.75	1157.15	1006.23	1494.34	741.444	861.944	982.741	1191.52	1137.84	1207.53	1011.02	1059.1	1006.06
ENSG00000075290	WNT8B	0	1.63999	0.932594	5.43536	0	0	3.74314	0	14.5262	1.13385	0	0	3.60301	5.31676	1.77376	1.0101	0	0
ENSG00000075292	ZNF638	1756.9	1302.28	1610.99	1956.84	1205.29	1758.53	2427.06	2607.95	1139.5	1832.53	1499.38	1362.05	942.391	947.743	858.156	979.292	850.785	1067.05
ENSG00000075303	SLC25A40	152.546	234.348	142.226	208.156	378.334	347.333	109.915	39.5114	241.485	44.8651	31.3441	50.4489	99.2446	126.456	101.78	57.9486	67.4986	94.7892
ENSG00000075336	TIMM21	655.756	478.548	462.387	822.978	652.002	885.175	944.14	871.178	738.567	866.772	773.383	654.114	1164.48	1245.25	1423.4	996.327	977.78	980.785
ENSG00000075340	ADD2	129.409	58.5551	153.489	0	0.764202	33.9474	265.017	492.428	467.311	138.493	186.757	210.743	251.659	397.55	259.363	498.262	546.414	549.015
ENSG00000075391	RASAL2	550.549	1573.36	1317.81	715.428	1263.14	1041.95	236.706	108.599	645.511	67.2746	107.532	150.742	298.631	386.917	279.525	418.317	394.366	444.763
ENSG00000075399	VPS9D1	270.737	240.164	187.528	261.811	218.974	159.549	142.093	154.227	276.583	332.122	243.324	280.546	116.447	117.487	193.786	182.625	225.536	243.586
ENSG00000075407	ZNF37A	480.045	490.231	506.979	648.635	644.351	675.875	557.888	455.651	721.791	704.04	560.683	704.765	451.24	444.979	443.205	390.932	415.122	347.19
ENSG00000075413	MARK3	2369.82	2815.25	3819.12	1786.2	1888.93	1866.95	2202.55	3224.14	2228.87	1832.74	2645.58	2247.18	1638.6	1448.94	1567.95	1750.93	1738.99	1757.16
ENSG00000075415	SLC25A3	14677.9	11649.8	11130.3	10457.2	10849.8	12462.4	22489.4	32594.9	14558.3	20032.2	20748	16784.9	21350.3	19498.1	19628.3	21623.6	21139.9	22680.5
ENSG00000075420	FNDC3B	761.964	1340.03	1176.88	1166.33	1311.15	1261.36	308.163	328.005	911.768	584.312	897.932	1466.74	856.434	1204.8	876.709	1176.37	1339.24	1046.1
ENSG00000075426	FOSL2	4471.88	4879.8	4519.42	6396.66	6040.15	6333.39	2070.48	1350.47	3977.01	924.9	1066.35	1236.34	2073.69	2256.73	1772.53	2351.78	2850.28	2819.48
ENSG00000075429	CACNG5	0.941701	1.64537	0.932239	3.6277	6.20112	0	3.77757	0	2.56194	0	1.96965	0	0.898627	0.88421	0	5.11722	6.85682	0.973014
ENSG00000075461	CACNG4	0.942878	0	0	0	1.2334	0.809794	35.7549	10.6653	25.6871	0	0.984754	0	0	0	0	0	0	0
ENSG00000075539	FRYL	610.988	929.762	1124.58	624.93	931.88	822.321	352.156	216.575	466.605	167.061	183.343	247.579	374.927	440.394	350.98	354.267	426.63	352.603
ENSG00000075568	TMEM131	2003.96	2703.72	2319.16	2917.45	2808.61	2827.84	1100.75	456.937	1716.34	593.831	944.864	1365.26	1115.91	1114.95	971.121	997.508	1005.9	801.155
ENSG00000075618	FSCN1	14213.1	13425.9	16582	11316	13093.3	11520	8295.31	9662.06	8962.26	7490.1	9256.64	8709.9	15316.6	13903	14325.4	13528.2	15511	13290.1
ENSG00000075624	ACTB	87508.3	111898	128836	47266.6	55905.6	55109.7	63695.6	128840	45297.6	143272	103110	44995.8	117564	125996	128028	156961	186349	128629
ENSG00000075643	MOCOS	3151.83	3048.48	3279.89	2442.52	2371.3	2415.59	1623.26	3941.18	2364.81	271.231	1272.71	2011.43	1010.06	958.008	827.421	933.287	746.464	831.812
ENSG00000075651	PLD1	265.797	317.067	350.054	358.846	330.157	261.249	333.701	116.382	241.559	170.726	94.37	295.544	257.817	178.106	136.546	223.573	141.568	234.959
ENSG00000075673	ATP12A	192.134	70.3126	52.7027	8.03524	8.18101	6.02493	10.5107	13.2514	23.6627	3.1883	1.0888	0	2.99109	3.92403	1.65253	4.46376	11.7548	6.44795
ENSG00000075702	WDR62	190.935	82.4174	93.6906	102.9	146.207	84.5828	420.967	493.905	238.58	1720.45	1044.1	262.648	1472.46	1041.11	1122.12	989.36	1216.69	1051.46
ENSG00000075711	DLG1	1002.64	1533.64	1691.6	952.289	1260.7	1342.08	502.85	222.268	814.108	347.703	329.774	595.316	537.207	511.469	423.336	481.209	465.279	541.593
ENSG00000075785	RAB7A	5726.17	8501.29	9622.55	5360.86	5990.67	7418.8	4208.48	3666.4	4959.32	3606.74	3425.68	4421.25	5617.64	7201.87	6469.66	8532.31	7694.57	6877.78
ENSG00000075790	BCAP29	475.132	755.292	1039.52	343.985	509.281	464.372	486.811	520.014	408.62	161.98	191.165	157.249	187.68	253.832	281	308.356	313.229	294.92
ENSG00000075826	SEC31B	190.513	146.059	88.1917	316.55	233.251	152	208.65	177.37	272.438	380.184	365.427	648.833	45.6006	40.7091	38.7348	11.0272	30.9287	70.0302
ENSG00000075856	SART3	835.481	967.788	1098.61	1146.27	1386.92	1023.99	710.967	458.077	1148.81	685.741	858.089	1023.43	2320.56	2431.04	2338.98	2160.11	2028.39	2014.87
ENSG00000075884	ARHGAP15	0	0.944493	0	0	0	0	0.857785	0	2.1904	0	0	3.04134	1.60456	0	0	0	0	0
ENSG00000075886	TUBA3D	3.48293	16.5088	12.881	13.1905	9.18118	20.0268	5.52507	0	11.1708	5.69994	0.39723	1.56883	2.48941	8.39727	4.51014	1.84619	1.88163	6.89178
ENSG00000075891	PAX2	0	0	0	0	0	0	0	0	0	2.61405	1.72758	0	0	0	0	0	0	0
ENSG00000075914	EXOSC7	1503.62	1278.02	1220.57	1199.89	1196.53	1249.5	1411.2	2536.46	985.646	1479.47	1998.33	1830.77	1777.48	1596.53	1600.09	1438.17	1612.03	1604.96
ENSG00000075945	KIFAP3	938.595	1171.9	1188.79	804.579	950.232	952.789	689.857	404.895	528.912	290.437	277.76	348.03	360.293	429.933	431.227	495.339	442.548	413.125
ENSG00000075975	MKRN2	853.597	1107.65	1193.43	907.696	908.598	1047	648.43	496.097	860.937	549.674	583.056	1061.96	909.262	876.207	754.195	957.114	866.54	900.237
ENSG00000076003	MCM6	1294.96	1228.47	754.207	905.293	1884.66	668.277	1621.09	2911.28	1250.4	2408.5	2195.56	1409.81	3162.12	3013.91	2811.51	2163.2	2014.79	2290.5
ENSG00000076043	REXO2	1753.73	1802.23	1666.17	1460.92	1516.81	1634.36	1726.03	1790.49	1217.81	1637.86	1844.83	1967.57	1496.36	1563.07	1605.62	1609.35	1768.36	1624.09
ENSG00000076053	RBM7	476.43	533.315	611.98	517.529	667.756	669.147	234.678	131.679	350.256	94.2521	161.844	186.302	297.097	383.16	273.855	372.707	219.925	290.157
ENSG00000076067	RBMS2	762.996	1896.05	1716.23	611.978	1126.8	1153.29	888.762	909.264	1314.06	604.228	1054.65	682.854	1472.15	1878.75	1251.84	4250.46	3239.25	3276.37
ENSG00000076108	BAZ2A	1904.1	4183.29	4057.84	2604.1	3704.98	2735.74	1000.31	1128.86	3492.22	824.079	1032.72	1674.24	2528.76	3051.45	2363.16	3151.58	3387.89	2474.79
ENSG00000076201	PTPN23	1181.04	1544.83	1731.98	1407.44	1423.21	1280.12	919.879	717.232	1065.86	1058.8	1036.91	1263.31	1625.42	1442.46	1270.89	1571.93	1862.99	1315.28
ENSG00000076242	MLH1	849.84	673.424	778.103	734.458	699.32	743.081	804.092	1294.95	683.499	1491.32	1476.34	987.183	1378.5	1380.83	1618.56	1366.83	1132.16	1339.79
[truncated: 34,648 more rows]
